# Supplementary material for: Mining public mass spectrometry data to map the bull sperm membrane-associated proteome
Source: Reprod Fertil. 2026 Apr 1;7(2):RAF250179. doi: 10.1530/RAF-25-0179 (PMC13052758; doi:10.1530/RAF-25-0179)
Supplement: Supplementary file 1 [file supplementary_table_1.xlsx]

## Sheet: Klein et al 
FDR Confidence	Accession	Human homologue	Protein Name	Gene	Found in 1 / 3 studies	UniProt Reviewed	UniProt Protein existence	Sperm Location	Coverage [%]	# Peptides	# PSMs	# Unique Peptides	MW [kDa]	Modifications
High	A0A6P5DE36	Q96BH3	seminal plasma protein BSP-30 kDa	LOC109573082		unreviewed	Predicted		50	14	8135	14	21.3
High	A0A4W2BZP0	P19367	Hexokinase	HKDC1	✓	unreviewed	Inferred from homology	Mitochondria	53	48	4647	29	102.3
High	A0A4W2HXJ5	P00568	Adenylate kinase isoenzyme 1	AK1	✓	unreviewed	Inferred from homology		75	20	2344	20	23.4
High	A0A8B9XQQ7	P12821	Angiotensin-converting enzyme	ACE	✓	unreviewed	Inferred from homology	Sperm midpiece	16	21	2054	21	149.8
High	P27595	P19367	Hexokinase-1	HK1	✓	reviewed	Evidence at transcript level	Mitochondria	19	20	1818	1	103	Acetyl [K344]
High	A0A6P5DCP7	A6NM11	leucine-rich repeat-containing protein 37A-like	LRRC37A2		unreviewed	Predicted		11	21	1780	21	282.4
High	A0A4W2CFU9	Q96BH3	Uncharacterized protein			unreviewed	Inferred from homology		42	7	1721	7	17.7
High	Q3MHM5	P68371	Tubulin beta-4B chain	TUBB4B	✓	reviewed	Evidence at protein level	Nucleus	61	22	1663	2	49.8
High	A0A8B9X524	Q6UWM5	SCP domain-containing protein			unreviewed	Inferred from homology	Acrosome, Connecting piece	25	9	1615	9	39.8
High	L8I7D5	P04350	Tubulin beta chain	M91_11286		unreviewed	Inferred from homology	Axoneme, Nucleus	55	19	1409	1	49.8
High	A0A8B9X4J7	P11169	Solute carrier family 2, facilitated glucose transporter member 3			unreviewed	Inferred from homology		23	14	1369	14	54.1
High	A0A4W2G6J0	Q13733	Sodium/potassium-transporting ATPase subunit alpha	ATP1A4	✓	unreviewed	Inferred from homology	Flagellum, Sperm midpiece	36	28	1309	4	113.7
High	A0A6P5DXM1	Q9Y493	LOW QUALITY PROTEIN: zonadhesin	ZAN	✓	unreviewed	Predicted		20	43	1296	43	299.6
High	F1N191	Q96RQ9	Interleukin 4 induced 1	IL4I1	✓	unreviewed	Predicted	Acrosome, Sperm midpiece	52	26	1202	1	64.4
High	A0A8C0AH18	Q96RQ9	Interleukin 4 induced 1	IL4I1	✓	unreviewed	Predicted	Acrosome, Sperm midpiece	52	26	1171	1	63.9
High	A0A6B0S4P9	P50993	Uncharacterized protein	E5288_WYG005380		unreviewed	Inferred from homology		19	25	1168	1	220.1
High	A0A6B0RJK0	O43506	Uncharacterized protein	E5288_WYG022133		unreviewed	Predicted		25	24	1143	10	126.6
High	A0A4W2GG79	Q96BH3	Uncharacterized protein			unreviewed	Inferred from homology		45	8	1094	7	17.3
High	G5E622	O43506	Uncharacterized protein		✓	unreviewed	Predicted		24	16	1023	1	86.2
High	A0A4W2I3C7	P38567	Hyaluronidase	LOC113891262		unreviewed	Inferred from homology	Acrosome	31	17	871	2	62.4
High	Q2YDK3	P38567	Hyaluronidase	SPAM1	✓	unreviewed	Evidence at transcript level	Acrosome	31	17	860	2	62.3
High	A0A4W2G178	P0DPH7	Tubulin alpha chain	LOC113907218		unreviewed	Inferred from homology	Nucleus	52	16	850	1	49.9
High	E1BG77	Q8TC27	ADAM metallopeptidase domain 32	ADAM32	✓	unreviewed	Predicted		15	8	813	4	82.5
High	A0A3Q1LPJ9	O43506	Uncharacterized protein		✓	unreviewed	Predicted		14	9	809	1	82.4
High	A0A4W2HLQ2	Q13509	Tubulin beta chain	TUBB3	✓	unreviewed	Inferred from homology	Nucleus	25	12	770	1	56
High	L8ILA8	Q71U36	Tubulin alpha chain (Fragment)	M91_03108		unreviewed	Inferred from homology	Nucleus	49	15	751	2	50.1	Acetyl [K370]
High	A0A6P5AZX4	P26436	acrosomal protein SP-10 isoform X2	ACRV1	✓	unreviewed	Predicted	Acrosome	21	4	638	4	27.3
High	A0A6B0RMA9	Q13443	Uncharacterized protein	E5288_WYG009474		unreviewed	Inferred from homology		3	8	618	4	298.1
High	G8CY12	Q9BYW3	Beta-defensin (Fragment)		✓	unreviewed	Evidence at transcript level	Acrosome	12	1	553	1	9.4
High	A0A4W2DPH9	P30044	Peroxiredoxin-5			unreviewed	Inferred from homology	Mitochondria, Nucleus	55	10	535	10	23.3
High	A0A6B0S8W9	Q86TE4	Uncharacterized protein	E5288_WYG001132		unreviewed	Predicted		17	6	478	6	38.3
High	A0A4W2I9W7	P61019	RAB2A, member RAS oncogene family	RAB2A	✓	unreviewed	Predicted	Acrosome, Nucleus	57	11	471	4	23.5
High	A0A8B9YAM9	Q6UWU2	Uncharacterized protein			unreviewed	Inferred from homology		18	12	465	4	120.7
High	A0A4W2C768	Q08431	Milk fat globule-EGF factor 8 protein	MFGE8	✓	unreviewed	Predicted	Acrosome	33	12	462	12	43.1
High	A0A6P5CE29	Q8WUD1	ras-related protein Rab-2B	RAB2B	✓	unreviewed	Predicted	Acrosome	50	9	446	2	24.2
High	A0A4W2C7F2	Q5JQC9	A-kinase anchoring protein 4	AKAP4	✓	unreviewed	Inferred from homology	Connecting piece, Flagellum, Nucleus, Sperm midpiece	26	19	441	19	95.3	Phospho [Y822; S823]
High	A0A6P5DMG1	Q9NTJ4	Alpha-mannosidase	MAN2C1	✓	unreviewed	Inferred from homology	Nucleus	19	16	410	16	115.8
High	L8HN31	P0CG47	Polyubiquitin-B	E5288_WYG021508		unreviewed	Predicted	Mitochondria, Nucleus	61	5	378	5	8.8
High	A0A8B9XEW3	Q075Z2	Uncharacterized protein			unreviewed	Inferred from homology		31	4	370	3	16.1
High	F1MNL6	Q5VU65	Nucleoporin 210 like	NUP210L	✓	unreviewed	Inferred from homology		12	20	347	20	209.5
High	A0A6P5E0M0	Q99758	LOW QUALITY PROTEIN: ATP-binding cassette sub-family A member 3-like	LOC109578124		unreviewed	Predicted		15	20	344	20	189.3
High	A0A4W2E9V4	O43506	Uncharacterized protein			unreviewed	Predicted		20	14	339	7	83.6
High	A0A8B9WW76	Q16563	MARVEL domain-containing protein			unreviewed	Inferred from homology		18	3	338	3	26
High	A0A6P5BVR2	Q9NY65	Tubulin alpha chain	TUBA8	✓	unreviewed	Inferred from homology	Acrosome	29	9	331	1	50
High	A0A4W2GYN6	Q96BH3	Epididymal sperm binding protein 1	ELSPBP1	✓	unreviewed	Predicted		50	11	328	11	26
High	A0A6B0RZR7	Q7Z410	Uncharacterized protein	E5288_WYG015675		unreviewed	Predicted		36	13	327	6	55.8	Acetyl [K358]
High	A0A6P5D651	Q13443	disintegrin and metalloproteinase domain-containing protein 1a-like	LOC109571546		unreviewed	Predicted		14	7	314	6	90.2
High	A0A6P5D4V1	P22732	Solute carrier family 2, facilitated glucose transporter member 5	LOC109570752		unreviewed	Inferred from homology		14	6	302	6	55.4	Acetyl [N-Term]
High	A0A6P5D7Q8	Q9BY14	testis-expressed sequence 101 protein	TEX101	✓	unreviewed	Predicted	Acrosome	23	5	299	1	27.3
High	A0A6P5BRV2	Q8NEB7	Acrosin-binding protein	ACRBP	✓	unreviewed	Predicted	Acrosome, Nucleus	30	10	293	10	58.6
High	A0A8B9WCF1	P06576	ATP synthase subunit beta	ATP5F1B		unreviewed	Inferred from homology	Mitochondria, Nucleus	40	17	285	17	62.2
High	F1MFR7	Q4ZJI4	Solute carrier family 9 member B1	SLC9B1	✓	unreviewed	Predicted	Flagellum	21	7	283	7	55.3	Acetyl [N-Term]
High	Q2YDD6	O95473	Synaptogyrin-4	SYNGR4	✓	reviewed	Evidence at transcript level		13	2	276	2	25.4	Acetyl [N-Term]
High	A0A6B0RM95	Q9Y3Q7	Uncharacterized protein	E5288_WYG009479		unreviewed	Inferred from homology		14	11	275	6	160.6
High	A0A6P5B4Z2	O14829	Serine/threonine-protein phosphatase with EF-hands	PPEF1	✓	unreviewed	Inferred from homology	Nucleus	27	14	274	14	75.9
High	A0A4W2DLG0		Uncharacterized protein			unreviewed	Predicted		42	5	272	5	15.8
High	L8I8C9	Q7Z5A4	Peptidase S1 domain-containing protein (Fragment)	M91_11274		unreviewed	Predicted		41	8	271	1	30	Acetyl [K124]
High	A0A8C0AM90	P17987	T-complex protein 1 subunit alpha	TCP1	✓	unreviewed	Inferred from homology	Acrosome	44	20	264	20	60.2	Acetyl [N-Term]
High	A0A6B0QSV4	P19075	Uncharacterized protein	E5288_WYG013646		unreviewed	Inferred from homology		10	3	264	3	35.6
High	G5E6C5	O43506	Uncharacterized protein		✓	unreviewed	Predicted		10	8	252	2	83.4
High	A0A6B0SD94	Q71U36	Tubulin_C domain-containing protein	E5288_WYG017839		unreviewed	Inferred from homology	Nucleus	33	5	251	1	27.9
High	A0A6P5C4K4	P35613	Basigin	BSG	✓	unreviewed	Predicted	Acrosome, Mitochondria	16	5	249	5	35
High	F1MMY0	Q3KNS1	SSD domain-containing protein	LOC516442	✓	unreviewed	Predicted	Flagellum, Sperm midpiece	21	14	242	14	100.1
High	A0A8B9WJJ7	Q9UBD6	Rh family C glycoprotein	RHCG	✓	unreviewed	Inferred from homology		6	3	239	3	50.7
High	A0A8B9YSL0	P07205	Phosphoglycerate kinase	PGK2	✓	unreviewed	Inferred from homology	Nucleus	46	14	231	14	44.7
High	A0A4W2FRD0	Q6A555	Thioredoxin domain containing 8	TXNDC8	✓	unreviewed	Predicted		48	5	226	5	14.6
High	A0A8B9WG88	P53985	Monocarboxylate transporter 1	SLC16A1	✓	unreviewed	Inferred from homology		17	5	216	5	49.4
High	A0A6B0S438	Q8N6Q3	Uncharacterized protein	E5288_WYG016546		unreviewed	Predicted		11	6	214	2	66.4
High	A0A6P5DC55	Q8WZ59	transmembrane protein 190	TMEM190	✓	unreviewed	Predicted	Acrosome, Nucleus	24	4	212	4	19.7	Phospho [S127]
High	A0A4W2G8H2	O43506	Uncharacterized protein			unreviewed	Predicted		12	8	197	1	79
High	P0CB32	P34931	Heat shock 70 kDa protein 1-like	HSPA1L	✓	reviewed	Inferred from homology	Mitochondria, Nucleus	28	12	196	9	70.3
High	A0A4W2EVB5	Q9BUN1	Chromosome 1 open reading frame 56			unreviewed	Predicted		27	6	183	6	37.9
High	Q2PMM0	Q9BS86	Sperm inner acrosomal membrane protein IAM38 (Fragment)		✓	unreviewed	Evidence at transcript level	Acrosome, Nucleus	38	8	176	8	34.1
High	Q2KJE5	O14556	Glyceraldehyde-3-phosphate dehydrogenase, testis-specific	GAPDHS	✓	reviewed	Evidence at transcript level	Nucleus	52	12	175	11	43.3
High	A0A3Q1M8B3	Q05469	Hormone-sensitive lipase	LIPE	✓	unreviewed	Inferred from homology		25	14	173	14	88
High	A0A4W2E2H2		Uncharacterized protein			unreviewed	Predicted		10	1	173	1	9
High	A0A8B9YQA7	Q9HBV2	Sperm acrosome associated 1	SPACA1	✓	unreviewed	Predicted	Acrosome	28	6	171	6	32.8	Phospho [S258; T259]
High	Q0VCU3	Q9UBX1	Cathepsin F	CTSF	✓	unreviewed	Evidence at transcript level		34	12	165	12	50.9
High	A0A4W2E3I1	P48643	T-complex protein 1 subunit epsilon	CCT5	✓	unreviewed	Inferred from homology		36	14	163	13	58.4
High	P02662	P47710	Alpha-S1-casein	CSN1S1	✓	reviewed	Evidence at protein level		47	11	160	3	24.5	Phospho [S130]
High	A0A8B9XHN7	Q99832	T-complex protein 1 subunit eta	CCT7	✓	unreviewed	Inferred from homology		34	15	160	15	59.4	Acetyl [N-Term]
High	P60712	P60709	Actin, cytoplasmic 1	ACTB	✓	reviewed	Evidence at protein level	Nucleus	43	11	158	6	41.7
High	L8J0N8	Q1ZYL8	Izumo sperm-egg fusion protein 4 (Fragment)	M91_18670		unreviewed	Inferred from homology	Nucleus	31	7	158	7	25.3
High	A0A8B9Y374	P13987	CD59 glycoprotein			unreviewed	Predicted		21	2	157	2	13.7
High	L8IVU7	P50991	T-complex protein 1 subunit delta	M91_16458		unreviewed	Inferred from homology	Nucleus	30	12	157	1	58.6
High	A0A8B9YN21	P49368	T-complex protein 1 subunit gamma	CCT3	✓	unreviewed	Inferred from homology		30	13	157	13	60.6
High	L8INZ0	Q8N4N8	Kinesin-like protein	M91_00093		unreviewed	Inferred from homology	Nucleus	4	1	156	1	76.7
High	A0A4W2CSD8	P63104	Tyrosine 3-monooxygenase/tryptophan 5-monooxygenase activation protein zeta	YWHAZ	✓	unreviewed	Inferred from homology	Nucleus	42	9	156	8	27.7
High	A0A8B9Y4D6	Q99758	Uncharacterized protein			unreviewed	Predicted		12	10	153	10	158.7
High	A0A8B9WD84	P21266	Glutathione S-transferase	GSTM3	✓	unreviewed	Inferred from homology	Nucleus	54	11	150	10	26.8
High	L8IZY0	Q7Z745	HEAT repeat-containing protein 7B2 (Fragment)	M91_07758		unreviewed	Predicted	Acrosome, Flagellum, Sperm midpiece	14	16	150	16	181.3
High	A0A6P5C918	O14520	aquaporin-7 isoform X1	AQP7	✓	unreviewed	Inferred from homology		30	5	148	5	35.9
High	A0A4W2GXC9	Q8NB49	Phospholipid-transporting ATPase	ATP11C	✓	unreviewed	Inferred from homology		12	10	144	9	128.6
High	A0A8B9X6K5	O00291	Huntingtin interacting protein 1	HIP1	✓	unreviewed	Predicted	Nucleus	21	15	141	15	107.6
High	L8ITP8	Q15836	Vesicle-associated membrane protein 3 (Fragment)	M91_12812		unreviewed	Inferred from homology		52	4	141	4	10.7	Acetyl [N-Term]
High	A0A4W2EF91	O95925	Uncharacterized protein			unreviewed	Predicted	Acrosome	22	3	139	3	15.8
High	A0A8B9Y0Z4	P25705	ATP synthase subunit alpha	ATP5F1A		unreviewed	Inferred from homology	Mitochondria, Nucleus	29	11	133	11	59.7	Acetyl [K531]
High	I6XM79	P05109	S100A8 protein	S100A8	✓	unreviewed	Inferred from homology	Nucleus	30	2	133	2	10.5
High	A0A6B0RMH3	P40227	Uncharacterized protein	E5288_WYG013950		unreviewed	Inferred from homology		22	6	133	3	50.6
High	A0A6B0RLT0	P00338	L-lactate dehydrogenase	E5288_WYG012257		unreviewed	Inferred from homology	Nucleus	17	9	132	9	84.5
High	L8IB99	P78371	T-complex protein 1 subunit beta (Fragment)	M91_18919		unreviewed	Inferred from homology		32	12	131	1	57.1	Acetyl [N-Term]
High	A0A8B9Y9G4	Q92526	Chaperonin containing TCP1 subunit 6B	CCT6B	✓	unreviewed	Inferred from homology		22	8	130	5	57.9
High	A0A8B9WUB7	P78371	T-complex protein 1 subunit beta	CCT2	✓	unreviewed	Inferred from homology		33	12	128	1	57.4
High	A0A4W2H1W2	P50990	T-complex protein 1 subunit theta	CCT8	✓	unreviewed	Inferred from homology	Nucleus	30	14	126	14	59.6
High	A0A4W2CAI2	P50991	T-complex protein 1 subunit delta			unreviewed	Inferred from homology	Nucleus	30	12	123	1	58.3
High	A0A4W2FAX8	Q9Y3Q7	A disintegrin and metallopeptidase domain 3-like	LOC113885039		unreviewed	Predicted		12	6	121	1	82.8
High	A0A6P5CFA0	P62491	ras-related protein Rab-11A	RAB11A		unreviewed	Predicted		29	6	121	6	24.4
High	A0A8B9XQ86	P07900	Heat shock protein 90 alpha family class A member 1	HSP90AA1	✓	unreviewed	Inferred from homology	Mitochondria, Nucleus	15	9	119	5	83.1
High	Q2TA33	P15529	Membrane cofactor protein (Fragment)	LOC616002		unreviewed	Evidence at transcript level	Acrosome	9	4	118	4	45.8
High	B3VTM3	P02788	Lactotransferrin		✓	unreviewed	Evidence at transcript level	Nucleus	20	11	115	11	78
High	A7E3Q2	P54652	Heat shock 70kDa protein 1A	HSPA2	✓	unreviewed	Evidence at transcript level	Nucleus	12	6	108	1	69.8
High	A0A8B9WBW1	P10909	Clusterin			unreviewed	Inferred from homology	Mitochondria, Nucleus	24	8	107	8	48
High	P19120	P11142	Heat shock cognate 71 kDa protein	HSPA8	✓	reviewed	Evidence at protein level	Nucleus	12	6	106	1	71.2
High	A0A4W2CWP3	P61026	RAB10, member RAS oncogene family			unreviewed	Predicted		17	3	106	2	22.5
High	G5E507	P08238	Heat shock protein HSP 90-beta	HSP90AB1	✓	unreviewed	Evidence at protein level	Axoneme, Mitochondria, Nucleus	11	6	104	2	81.7
High	A0A6B0RZE4	P08590	Uncharacterized protein	E5288_WYG015665		unreviewed	Predicted		23	11	104	11	54.2
High	A0A6B0S273	Q60I27	Uncharacterized protein	E5288_WYG015716		unreviewed	Predicted		9	13	98	6	243.2
High	A7E3B2	Q13609	Deoxyribonuclease-1 (Fragment)	DNASE1L3	✓	unreviewed	Evidence at transcript level	Nucleus	21	6	97	6	33.9
High	B5B0D4	P09466	Major allergen beta-lactoglobulin		✓	unreviewed	Evidence at protein level		65	9	97	9	20
High	A0A4W2GS25	P46459	Vesicle-fusing ATPase	NSF	✓	unreviewed	Inferred from homology		19	12	94	12	83.5
High	A0A6P5BGK5	Q9UGM3	Deleted in malignant brain tumors 1 protein	DMBT1	✓	unreviewed	Inferred from homology		15	6	93	6	198.3
High	A0A4W2ILL7	Q8IYV9	Izumo sperm-egg fusion 1	IZUMO1	✓	unreviewed	Inferred from homology	Acrosome	24	6	92	6	36.4
High	A0A3Q1MGG8	Q9H0B3	Uncharacterized protein			unreviewed	Predicted	Mitochondria, Nucleus	7	17	92	8	363.3	Phospho [S3053]
High	A0A4W2IJH7	P47710	Alpha-S1-casein	CSN1S1	✓	unreviewed	Inferred from homology		41	9	91	1	22.9	Phospho [S117]
High	A0A8C0AH67	P11021	78 kDa glucose-regulated protein	HSPA5	✓	unreviewed	Inferred from homology	Mitochondria, Nucleus	10	4	88	2	72.4	Acetyl [K82]
High	A0A4W2EPI8	Q86Y46	Keratin 75			unreviewed	Inferred from homology	Nucleus	5	2	87	2	57.5
High	E1B7I3	O43506	Uncharacterized protein		✓	unreviewed	Predicted		10	7	85	7	84
High	A0A4W2HZH9	Q06481	Pancreatic trypsin inhibitor	LOC113902971		unreviewed	Predicted	Nucleus	30	4	84	3	11.7
High	L8IY39	P61106	Ras-related protein Rab-14 (Fragment)	M91_04257		unreviewed	Inferred from homology		30	5	83	4	24.1
High	A0A3Q1LK79	Q13443	Uncharacterized protein			unreviewed	Predicted		10	7	83	6	81.4
High	A0A4W2C4N7	Q04941	MARVEL domain-containing protein	PLP2	✓	unreviewed	Predicted		9	1	82	1	16.3
High	A0A4W2HYL4	Q92542	Nicastrin	NCSTN	✓	unreviewed	Inferred from homology	Mitochondria	5	4	82	4	84
High	A0A4W2EP63	Q6UWB4	Serine protease 55			unreviewed	Predicted	Acrosome	12	3	81	3	35.3
High	L8ILQ4	P0DP23, P0DP24, P0DP25	Calmodulin (Fragment)	M91_10322		unreviewed	Predicted	Flagellum, Nucleus, Sperm midpiece, Mitochondria	46	4	79	4	16.7	Acetyl [N-Term]
High	A0A6B0R211	P61586	Uncharacterized protein	E5288_WYG018657		unreviewed	Predicted	Nucleus	26	4	79	4	24.6
High	A0A8B9XSI1	P12821	Angiotensin-converting enzyme			unreviewed	Inferred from homology	Sperm midpiece	8	6	77	6	79.6
High	A0A4W2ENH1	Q9NQ60	Uncharacterized protein			unreviewed	Predicted	Acrosome	8	1	76	1	15.1
High	A0A8B9WTX1	P10323	Acrosin			unreviewed	Inferred from homology	Acrosome, Nucleus	36	8	75	8	41.6
High	P02769	P02768	Albumin	ALB	✓	reviewed	Evidence at protein level	Nucleus	24	13	75	13	69.2
High	L8ICD0	P10644	cAMP-dependent protein kinase type I-alpha regulatory subunit (Fragment)	M91_10352		unreviewed	Inferred from homology	Connecting piece	31	9	70	6	43
High	A0A6P5CRF7	Q8N6K0	testis-expressed sequence 29 protein	TEX29		unreviewed	Predicted		25	3	70	3	16.2
High	A0A6P5BS98	O75969	A-kinase anchor protein 3	AKAP3	✓	unreviewed	Inferred from homology	Acrosome, Nucleus, Sperm midpiece	20	15	69	15	94.6
High	E1BH17	P09488	Glutathione transferase	GSTM4		unreviewed	Inferred from homology		10	2	69	1	25.7
High	A0A4W2GAS3	P35557	Phosphotransferase	GCK	✓	unreviewed	Inferred from homology	Mitochondria, Nucleus	5	1	68	1	52.1
High	A0A6B0RIT8	P63267	dNK domain-containing protein	E5288_WYG017315		unreviewed	Inferred from homology		16	7	66	2	68.3
High	L8HQ17	Q30KR1	Beta-defensin 109 (Fragment)	M91_20529		unreviewed	Predicted		31	2	61	2	8.3
High	A0A5B8TVZ0	Q3KPI0	CEACAM32			unreviewed	Evidence at transcript level		7	2	60	1	29.9
High	Q7M312	P05067	Isoaprotinin G2			unreviewed	Predicted	Mitochondria, Nucleus	45	2	60	1	6.5	Acetyl [N-Term]
High	L8HW81	P06744	Glucose-6-phosphate isomerase (Fragment)	M91_04642		unreviewed	Inferred from homology	Nucleus	16	7	57	7	64.6
High	L8HLM3	Q99445	Glycosyl-phosphatidylinositol-anchored molecule-like protein	M91_07339		unreviewed	Predicted		13	3	57	3	18
High	A0A6B0RVH8	A1E959	Kappa-casein	E5288_WYG009893		unreviewed	Inferred from homology	Nucleus	7	6	54	4	110.1
High	L8IUH8	P78368	Non-specific serine/threonine protein kinase	M91_16665		unreviewed	Inferred from homology	Nucleus	18	6	54	6	47.2
High	Q2T9M8	O00161	Synaptosomal-associated protein	SNAP23	✓	unreviewed	Evidence at transcript level	Mitochondria, Nucleus	27	4	54	4	23.2	Acetyl [N-Term]
High	A0A6B0S5V3	Q6JVE9	Lipocln_cytosolic_FA-bd_dom domain-containing protein	E5288_WYG003960		unreviewed	Inferred from homology		19	3	53	3	20
High	A0A8B9XFX9	Q5BJF6	Outer dense fiber of sperm tails 2	ODF2	✓	unreviewed	Inferred from homology	Flagellum, Nucleus	17	12	53	12	100.3
High	A0A452DHW7	P05814	Beta-casein	CSN2	✓	unreviewed	Evidence at protein level		18	4	52	4	29.2	Phospho [S85]
High	L8HXD4	P23582	C-type natriuretic peptide (Fragment)	M91_16740		unreviewed	Inferred from homology		24	2	52	2	11.8
High	Q32LL7	P49961	ENTPD1 protein	ENTPD1	✓	unreviewed	Evidence at transcript level		12	4	50	1	59.5
High	F1MB26	P49961	Ectonucleoside triphosphate diphosphohydrolase 1	ENTPD1	✓	unreviewed	Inferred from homology		10	4	49	1	59.5
High	A0A4W2H5J7	O43854	EGF like repeats and discoidin domains 3	EDIL3	✓	unreviewed	Predicted		11	5	49	5	52.7
High	A0A3Q1LSW9	Q9Y646	Carboxypeptidase Q	CPQ	✓	unreviewed	Predicted		20	7	48	7	52.8
High	A0A6B0R6W5	Q5XKE5	Uncharacterized protein	E5288_WYG010305		unreviewed	Inferred from homology		6	6	48	5	119.2	Acetyl [K350]
High	A0A4W2H6V7	Q99798	Aconitate hydratase, mitochondrial	ACO2	✓	unreviewed	Inferred from homology	Mitochondria	16	8	47	8	84.2
High	L8J2R8	Q30KP8	Beta-defensin 136	M91_07541		unreviewed	Predicted		13	1	47	1	8.3
High	A0A4W2D0V5	P15311	FERM domain-containing protein	EZR	✓	unreviewed	Predicted		5	3	47	3	74.4
High	A0A3Q8WRY0	P06702	S100 calcium binding protein A9	S100A9	✓	unreviewed	Inferred from homology	Nucleus	25	4	47	4	17.1
High	P82292		Spermadhesin Z13		✓	reviewed	Evidence at protein level		34	3	46	2	13.4
High	E1B9Y3	Q6JVE5	Lipocalin 12	LCN12	✓	unreviewed	Inferred from homology		36	4	45	4	21.6
High	A0A4W2DPQ8	P15259	Phosphoglycerate mutase			unreviewed	Inferred from homology	Nucleus	27	6	45	6	28.7
High	Q8HZY1	P07093	Serine protease inhibitor clade E member 2	SERPINE2	✓	unreviewed	Evidence at transcript level		17	6	44	6	43.8
High	A0A6B0R6B1	Q15833	Uncharacterized protein	E5288_WYG002355		unreviewed	Inferred from homology		10	5	44	5	65.6
High	A0A6P5C0V4	Q9H0B3	uncharacterized protein LOC109560819	LOC109560819		unreviewed	Predicted	Mitochondria, Nucleus	6	12	44	3	440	Phospho [S2587; S3609; S6188]
High	A0A4W2CNP1	P06733	Phosphopyruvate hydratase	ENO1	✓	unreviewed	Inferred from homology	Nucleus	22	6	43	6	54.1
High	A0A8B9WWB4	P23634	Calcium-transporting ATPase	ATP2B4	✓	unreviewed	Inferred from homology	Flagellum	12	10	42	10	133.7
High	A0A4W2GAI0	P22695	Cytochrome b-c1 complex subunit 2, mitochondrial	LOC113883210		unreviewed	Inferred from homology	Mitochondria, Nucleus	27	8	42	8	48.1
High	A0A4W2BP46	P40926	Malate dehydrogenase, mitochondrial	MDH2	✓	unreviewed	Inferred from homology	Mitochondria, Nucleus	32	7	42	7	31.1	Acetyl [K199]
High	A0A8C0AGX6	A6NDG6	Phosphoglycolate phosphatase	PGP	✓	unreviewed	Predicted		27	7	42	7	42.9
High	A0A8B9Y3S8	Q9UKL6	START domain-containing protein			unreviewed	Predicted		5	1	42	1	22.8
High	A0A8B9YED6	P31930	Ubiquinol-cytochrome c reductase core protein 1	UQCRC1	✓	unreviewed	Predicted	Mitochondria	21	6	42	6	52.7
High	A0A6P5DRP9	E5RG02	putative serine protease 46	PRSS46	✓	unreviewed	Predicted		23	5	40	2	34.5
High	A0A4W2CRW3	P04083	Annexin			unreviewed	Inferred from homology	Nucleus	16	5	39	5	38.9
High	K4K1H7	P13500	C-C motif chemokine	Mcp-1		unreviewed	Inferred from homology		11	1	39	1	11.1
High	A0A4W2F836	P54709	Sodium/potassium-transporting ATPase subunit beta	ATP1B3	✓	unreviewed	Inferred from homology	Flagellum	21	5	39	5	31.5
High	L8I790	Q5FVE4	Long-chain-fatty-acid--CoA ligase ACSBG2 (Fragment)	M91_12959		unreviewed	Predicted	Mitochondria	11	6	38	6	74
High	L8IV28	Q9NZM6	Polycystic kidney disease 2-like 2 protein	M91_11399		unreviewed	Inferred from homology		6	3	38	3	74.6
High	A0A6P5BWX7	P08559	Pyruvate dehydrogenase E1 component subunit alpha	PDHA2	✓	unreviewed	Predicted	Mitochondria, Nucleus	12	4	38	4	43.3
High	P68252	P61981	14-3-3 protein gamma	YWHAG		reviewed	Evidence at protein level		10	2	37	1	28.2
High	A0A6P5BRI8	Q9H3G5	Carboxypeptidase	CPVL	✓	unreviewed	Inferred from homology		9	4	37	4	62
High	A0A4W2HEB2	P48067	Transporter	LOC113903496		unreviewed	Inferred from homology		5	3	37	3	81.3
High	L8IF69	Q76KD6	Speriolin	M91_08873		unreviewed	Predicted	Connecting piece	12	5	36	5	61.3
High	A0A4W2CQ12	Q9NUB1	Propionate--CoA ligase	ACSS1	✓	unreviewed	Inferred from homology	Mitochondria	12	6	35	6	83.8
High	L8J476	Q30KP9	Beta-defensin (Fragment)	M91_07543		unreviewed	Inferred from homology		24	1	34	1	8.6
High	A0A4W2BVU1	Q9UI38	Peptidase S1 domain-containing protein			unreviewed	Predicted		18	5	34	1	39.5
High	M5FHR8	Q96M29	Tektin	TEKT5	✓	unreviewed	Inferred from homology	Axoneme, Flagellum, Nucleus	20	8	34	8	55.1
High	A0A6B0RJS4	Q9BZX4	Uncharacterized protein	E5288_WYG011162		unreviewed	Predicted	Flagellum, Sperm midpiece	28	6	34	6	35.9
High	A0A8B9WKF9	P15289	Arylsulfatase A	ARSA	✓	unreviewed	Inferred from homology		5	2	33	2	63.7
High	Q32LD3	Q6UWN0	Ly6/PLAUR domain-containing protein 4	LYPD4	✓	reviewed	Evidence at transcript level		19	4	33	4	26.9
High	A0A8C0AK02	P13861	Protein kinase cAMP-dependent type II regulatory subunit alpha	PRKAR2A	✓	unreviewed	Inferred from homology		25	6	33	6	45.1
High	A0A8B9XZA3	Q6UDR6	Serine peptidase inhibitor, Kunitz type 4	SPINT4	✓	unreviewed	Predicted		26	2	33	2	11.3
High	A0A4W2HJK9	Q9Y615	Actin-like protein 7A	ACTL7A	✓	unreviewed	Inferred from homology	Acrosome, Nucleus	30	7	32	7	48.5
High	A0A6P5C0N8	Q8TC94	actin-like protein 9	ACTL9	✓	unreviewed	Inferred from homology	Acrosome, Perinuclear theca	24	5	31	5	45.5
High	A0A6B0RN69	P55072	Transitional endoplasmic reticulum ATPase	E5288_WYG000917		unreviewed	Inferred from homology	Nucleus	6	7	31	7	154.4
High	A0A6B0RLP6	P04075	Fructose-bisphosphate aldolase	E5288_WYG014005		unreviewed	Inferred from homology	Nucleus	15	7	30	7	61.4
High	A0A4W2HT18	Q8TDY3	Actin related protein T2	ACTRT2	✓	unreviewed	Inferred from homology		13	4	29	4	41.9
High	A0A4W2EC22	P07954	Fumarate hydratase, mitochondrial	FH	✓	unreviewed	Inferred from homology	Mitochondria, Nucleus	18	4	29	4	44.5
High	A0A6P5DCS9	P51570	galactokinase	GALK1	✓	unreviewed	Inferred from homology		20	7	29	7	54.4
High	A0A3Q1MCS5	A8MTI9	Peptidase S1 domain-containing protein	LOC529047	✓	unreviewed	Predicted		6	2	29	2	37.2
High	A0A6P5DGL1	P07108	diazepam-binding inhibitor-like 5	LOC109573490		unreviewed	Predicted		23	2	28	2	12.7
High	A0A6B0RQZ4	O95428	Presenilin	E5288_WYG004670		unreviewed	Inferred from homology		2	2	28	2	189.6
High	A0A6P5B0E2	Q6UWB4	serine protease 52-like	LOC109555785		unreviewed	Predicted	Acrosome	8	2	28	2	31.3
High	A0A6P5CUM8	Q01813	ATP-dependent 6-phosphofructokinase	PFKP	✓	unreviewed	Inferred from homology	Nucleus	14	7	27	6	85.9
High	Q58D07	Q5H8A4	GPI ethanolamine phosphate transferase 2	PIGG		unreviewed	Evidence at transcript level		2	1	27	1	76.2	Phospho [T122; S124]
High	L8IGZ3	O75694	Nuclear pore complex protein Nup155 (Fragment)	M91_20526		unreviewed	Inferred from homology	Nucleus	9	9	27	9	158.9
High	L8IPS8	Q8NBX0	Putative saccharopine dehydrogenase (Fragment)	M91_03818		unreviewed	Predicted	Mitochondria, Nucleus	22	6	27	6	47.7
High	A0A6P5CD73	P14618	Pyruvate kinase	PKM	✓	unreviewed	Inferred from homology	Mitochondria, Nucleus	17	7	27	7	58
High	A0A4W2GPY4	Q9H0K4	Radial spoke head 6 homolog A	RSPH6A	✓	unreviewed	Predicted	Axoneme, Flagellum	13	6	27	6	80.9
High	A0A4W2GDV6	Q9UHQ9	NADH-cytochrome b5 reductase	CYB5R1	✓	unreviewed	Inferred from homology	Mitochondria	14	3	26	3	33.7
High	A0A6P5BM49	Q99714	3-hydroxyacyl-CoA dehydrogenase type-2	HSD17B10	✓	unreviewed	Inferred from homology	Mitochondria	36	6	25	6	27.1
High	A0A344X7B8		Alpha-S2-casein	CSN1S2	✓	unreviewed	Evidence at transcript level		22	4	24	2	26	Phospho [S158]
High	L8J0F4	A8K7I4	Epithelial chloride channel protein	M91_00757		unreviewed	Inferred from homology		7	5	24	5	100.4
High	L8I596	P09467	Fructose-bisphosphatase (Fragment)	M91_20608		unreviewed	Inferred from homology	Nucleus	22	5	24	5	37.8
High	A0A4W2CA47	Q8TAZ6	MARVEL domain-containing protein			unreviewed	Predicted		4	1	24	1	25.8
High	L8HNS6	Q96PU9	Outer dense fiber protein 3 (Fragment)	M91_08506		unreviewed	Predicted		16	3	24	3	27.9
High	A0A8B9X240	P20933	Aspartylglucosaminidase	AGA	✓	unreviewed	Inferred from homology		16	3	23	3	40.4
High	A0A6P5DID6	P13645	keratin, type I cytoskeletal 10	KRT10	✓	unreviewed	Inferred from homology	Nucleus	7	5	23	4	62.7
High	A0A6P5CQB1	Q9H106	signal-regulatory protein beta-2-like	LOC109567669		unreviewed	Predicted		9	3	23	3	30.6
High	P31404	P38606	V-type proton ATPase catalytic subunit A	ATP6V1A	✓	reviewed	Evidence at protein level	Nucleus	9	4	23	4	68.3
High	Q5E9F9	P35998	26S proteasome regulatory subunit 7	PSMC2	✓	reviewed	Evidence at transcript level	Nucleus	12	4	22	4	48.6
High	A0A452DIU2	P17612	cAMP-dependent protein kinase	PRKACA	✓	unreviewed	Inferred from homology	Acrosome, Flagellum, Mitochondria, Nucleus, Sperm midpiece	20	5	22	5	40
High	A0A6P5BDK7	P42785	lysosomal Pro-X carboxypeptidase	PRCP	✓	unreviewed	Inferred from homology		9	3	22	3	56.6
High	A0A4W2BQ23	Q96KX0	Lysozyme like 4	LYZL4	✓	unreviewed	Inferred from homology	Acrosome, Flagellum, Nucleus	30	3	22	3	16.3
High	A0A6P5CXR9	O75489	NADH dehydrogenase [ubiquinone] iron-sulfur protein 3, mitochondrial	NDUFS3	✓	unreviewed	Inferred from homology	Mitochondria	13	3	22	3	31
High	A0A8B9YEZ8	P31040	Succinate dehydrogenase [ubiquinone] flavoprotein subunit, mitochondrial			unreviewed	Inferred from homology	Mitochondria	12	5	22	5	67.3
High	A0A4W2GNS5	P02792	Ferritin			unreviewed	Inferred from homology		30	4	21	4	17.2
High	A0A4W2D7P8	O43490	Prominin 1			unreviewed	Inferred from homology		7	5	21	5	94.9
High	F1MRS1	Q8TF05	Protein phosphatase 4 regulatory subunit 1	PPP4R1	✓	unreviewed	Evidence at protein level		4	2	21	2	99.6
High	L8IEV9	P11177	Pyruvate dehydrogenase E1 component subunit beta	M91_00825		unreviewed	Predicted	Mitochondria, Nucleus	9	2	21	2	39.1
High	A0A8B9W028	Q13200	26S proteasome non-ATPase regulatory subunit 2	PSMD2	✓	unreviewed	Inferred from homology	Nucleus	7	4	20	4	100.2
High	A0A6P5BE59	Q9BYD9	actin-related protein T3 isoform X2	ACTRT3		unreviewed	Inferred from homology	Nucleus	13	4	20	4	40.9
High	A0A6B0RYV7	P15121	Aldo_ket_red domain-containing protein	E5288_WYG022051		unreviewed	Inferred from homology	Nucleus	13	3	20	2	36
High	A0A4W2C9Y4	P00505	Aspartate aminotransferase	GOT2	✓	unreviewed	Inferred from homology	Mitochondria	9	3	20	3	43
High	A0A4W2G5F1		Cancer/testis antigen 47A-like	LOC113888212		unreviewed	Predicted		20	3	20	3	27.3
High	A0A6P5BM66	Q9NTG1	LOW QUALITY PROTEIN: polycystic kidney disease and receptor for egg jelly-related protein-like	LOC109558647		unreviewed	Inferred from homology		3	5	20	5	262.2
High	A0A6B0RGZ9	Q9BXF9	Tektin	E5288_WYG000776		unreviewed	Inferred from homology	Acrosome, Axoneme, Flagellum, Mitochondria, Nucleus	11	4	20	4	56.7
High	A0A8B9YGS3	P21589	5'-nucleotidase	NT5E	✓	unreviewed	Inferred from homology	Nucleus	9	5	19	5	63
High	Q2TBR1	Q96P26	5'-nucleotidase, cytosolic IB	NT5C1B	✓	unreviewed	Evidence at transcript level	Nucleus	10	4	19	4	64
High	A0A6P5BEJ8	P00709	Alpha-lactalbumin	LALBA		unreviewed	Inferred from homology		32	3	19	1	16.2
High	Q2TA22	Q9UKU0	Arachidonate--CoA ligase	ACSL6	✓	unreviewed	Evidence at transcript level	Mitochondria	10	5	19	5	78
High	A0A6P5CTD6	P08574	cytochrome c1, heme protein, mitochondrial	LOC109568168		unreviewed	Inferred from homology	Mitochondria, Nucleus	16	3	19	3	34.3
High	A0A6P5D5I0	Q8NHP8	Phospholipase B-like	PLBD2	✓	unreviewed	Inferred from homology		7	3	19	3	65.8
High	A0A3Q1LMK8	Q8N8N7	Prostaglandin reductase 2	PTGR2	✓	unreviewed	Evidence at protein level		3	1	19	1	38.4
High	A0A6P5C6R2	Q13939	calicin	CCIN	✓	unreviewed	Predicted	Nucleus, Perinuclear theca	5	3	18	3	66.8
High	A0A4W2GU17	Q00610	Clathrin heavy chain	CLTC	✓	unreviewed	Inferred from homology		5	6	18	6	192.3
High	F1MBZ1	Q6JEL2	Kelch like family member 10	KLHL10	✓	unreviewed	Predicted		12	6	18	6	68.9
High	A0A6P5CR77	Q9NTI2	Phospholipid-transporting ATPase	LOC109567039		unreviewed	Inferred from homology	Nucleus	7	6	18	6	139.7
High	A0A8B9X2V0	P98198	Phospholipid-transporting ATPase			unreviewed	Inferred from homology	Nucleus	2	2	18	2	127.1
High	A0A8B9YKS4	Q9BXS9	Solute carrier family 26 member 6	SLC26A6	✓	unreviewed	Inferred from homology	Sperm midpiece	7	3	18	3	83.3
High	A0A6P5CNI7	P29144	Tripeptidyl-peptidase 2	TPP2	✓	unreviewed	Predicted	Nucleus	8	7	18	7	139.7
High	A0A4W2I8P6	P49748	Acyl-CoA dehydrogenase very long chain	ACADVL	✓	unreviewed	Inferred from homology	Mitochondria, Nucleus	16	7	17	7	72.7
High	A0A6P5BTN9	O75390	Citrate synthase	CS	✓	unreviewed	Inferred from homology	Mitochondria, Nucleus	6	2	17	2	52.7
High	A0A3Q1LPZ4	P47756	F-actin-capping protein subunit beta	CAPZB	✓	unreviewed	Inferred from homology	Connecting piece	30	4	17	4	31
High	A0A6P5DRC2	O75715	Glutathione peroxidase	GPX5	✓	unreviewed	Inferred from homology		10	2	17	2	22.7
High	L8IMM8	O43837	Isocitrate dehydrogenase [NAD] subunit, mitochondrial (Fragment)	M91_18320		unreviewed	Inferred from homology	Mitochondria, Nucleus	11	3	17	3	42.1
High	F1MH21	Q495T6	Membrane metalloendopeptidase like 1	MMEL1	✓	unreviewed	Predicted		8	3	17	3	88.9
High	A0A3Q1LRZ4	Q99623	Prohibitin	PHB2	✓	unreviewed	Evidence at protein level	Mitochondria, Nucleus	21	4	17	4	33.4
High	A0A4W2C5L2	P31321	Protein kinase cAMP-dependent type I regulatory subunit beta	PRKAR1B	✓	unreviewed	Inferred from homology		15	5	17	2	43
High	A0A8C0AC08	P68400	Protein kinase domain-containing protein			unreviewed	Inferred from homology	Nucleus	19	5	17	5	51.2
High	A0A4W2BPY5	Q9HAT2	SASA domain-containing protein	SIAE	✓	unreviewed	Predicted		11	4	17	4	56.6
High	A0A4W2E5I7	Q8WW24	Tektin	TEKT4	✓	unreviewed	Inferred from homology	Axoneme, Flagellum, Nucleus	12	4	17	4	51.9
High	A0A6B0RMY6	Q9NVJ2	Uncharacterized protein	E5288_WYG013232		unreviewed	Predicted		10	2	17	2	27.1
High	A0A8C0A8E1	P01857	Uncharacterized protein			unreviewed	Predicted		12	4	17	4	49.6
High	A0A4W2ILW1	Q6X784	Zona pellucida binding protein 2	ZPBP2	✓	unreviewed	Inferred from homology	Acrosome, Nucleus	6	2	17	2	37.4
High	A0A4W2EJ90	P62330	ADP ribosylation factor 6			unreviewed	Inferred from homology		7	1	16	1	17.1
High	A0A6P5B8E1	P48047	ATP synthase subunit O, mitochondrial	ATP5O	✓	unreviewed	Inferred from homology	Mitochondria, Nucleus	21	3	16	3	23.3
High	L8HP78	P09622	Dihydrolipoyl dehydrogenase (Fragment)	M91_17803		unreviewed	Inferred from homology	Acrosome, Flagellum, Mitochondria, Nucleus	6	2	16	2	55.4
High	A0A4W2FRQ1	P02794	Ferritin	LOC113883192		unreviewed	Inferred from homology	Nucleus	28	4	16	4	19.6
High	A0A4W2BPE6	Q6W3E5	Glycerophosphodiester phosphodiesterase domain-containing protein 4-like	LOC113886064		unreviewed	Inferred from homology		6	2	16	2	60.9
High	A0A4W2BUR1	Q5QNW6	Histone H2B			unreviewed	Inferred from homology	Nucleus	13	1	16	1	7.3
High	A0A4W2DIS9	P48668	Keratin 75			unreviewed	Inferred from homology		6	3	16	2	60.1
High	A0A4W2G1R7	P61018	RAB4B, member RAS oncogene family	RAB4B	✓	unreviewed	Predicted		13	2	16	1	20.5
High	L8II42	P36873	Serine/threonine-protein phosphatase (Fragment)	M91_16439		unreviewed	Inferred from homology	Mitochondria, Nucleus	30	6	16	6	36.4
High	A0A8C0A625		Thrombospondin type 1 domain containing 8	THSD8		unreviewed	Predicted		14	2	16	2	13.3
High	Q9TSR4	P00709	Alpha-lactalbumin	LALBA		reviewed	Evidence at transcript level		32	3	15	1	16.2
High	A0A4W2ERH7	Q14093	Cylicin_N domain-containing protein			unreviewed	Predicted	Nucleus, Perinuclear theca	3	1	15	1	50.8
High	A0A6B0SA87	Q6YFQ2	DUF3699 domain-containing protein	E5288_WYG015424		unreviewed	Predicted	Mitochondria	5	3	15	3	105.1
High	A0A4W2HLP1	Q9BWH2	FUN14 domain containing 2	FUNDC2	✓	unreviewed	Inferred from homology	Mitochondria, Nucleus	12	2	15	2	20.6
High	Q2KIU7	Q9H1X1	Radial spoke head protein 9 homolog	RSPH9	✓	reviewed	Evidence at transcript level	Axoneme, Flagellum	21	4	15	4	31.3
High	A0A8B9YC95	P20338	Ras-related protein Rab-4			unreviewed	Inferred from homology		11	2	15	1	24.4
High	A0A4W2D5K9	Q02338	Uncharacterized protein	BDH1	✓	unreviewed	Inferred from homology	Mitochondria	17	4	15	4	38.4
High	Q32PE6	Q04941	Uncharacterized protein MGC133647	MGC133647	✓	unreviewed	Evidence at transcript level		8	1	15	1	14.7
High	A0A8B9WM54	P21281	Vacuolar proton pump subunit B	ATP6V1B2	✓	unreviewed	Inferred from homology		12	5	15	5	56.5
High	L8IR03	P17174	Aspartate aminotransferase (Fragment)	M91_10531		unreviewed	Inferred from homology	Nucleus	13	4	14	4	46.9
High	L8I235	Q8IYK2	Coiled-coil domain-containing protein 105	M91_00992		unreviewed	Predicted		7	3	14	3	57.4
High	A0A3Q1M8J9	P04406	Glyceraldehyde-3-phosphate dehydrogenase	GAPDH	✓	unreviewed	Evidence at protein level	Nucleus	18	4	14	2	40.5
High	A0A3Q1LJB2	P13646	IF rod domain-containing protein	KRT13		unreviewed	Inferred from homology	Nucleus	4	2	14	1	47.4
High	A0A3Q1M143	Q9Y6C9	Mitochondrial carrier homolog 2	MTCH2	✓	unreviewed	Inferred from homology	Mitochondria, Nucleus	9	2	14	2	32.2
High	A0A6P5CEK2	P07998	seminal ribonuclease	LOC109564483		unreviewed	Inferred from homology		24	2	14	2	16.4
High	A0A6P5DAX3	Q4G0N8	sodium/hydrogen exchanger 10-like	LOC109572787		unreviewed	Inferred from homology	Flagellum	3	1	14	1	50.2
High	A0A6B0R1A3	P60709	Uncharacterized protein	E5288_WYG018666		unreviewed	Inferred from homology	Nucleus	10	5	14	5	113.8
High	A0A4W2CRT2	Q9ULA0	Aspartyl aminopeptidase	DNPEP	✓	unreviewed	Inferred from homology	Nucleus	9	3	13	3	52.1
High	A0A3Q1M6K7	P08237	ATP-dependent 6-phosphofructokinase	PFKM	✓	unreviewed	Evidence at protein level	Nucleus	5	3	13	2	93.4
High	A0A8B9WC47	Q96KX2	F-actin-capping protein subunit alpha	CAPZA3	✓	unreviewed	Inferred from homology	Nucleus	10	2	13	2	35
High	A0A4W2GX67	Q13642	Four and a half LIM domains 1	FHL1	✓	unreviewed	Predicted	Nucleus	7	2	13	2	36.3
High	A0A8B9WUR9	O43464	HtrA serine peptidase 2	HTRA2	✓	unreviewed	Inferred from homology	Mitochondria, Nucleus	7	2	13	2	38.8
High	P79345	P61916	NPC intracellular cholesterol transporter 2	NPC2	✓	reviewed	Evidence at protein level		39	4	13	4	16.6
High	A0A4W2IM82	Q96I99	Succinate--CoA ligase [GDP-forming] subunit beta, mitochondrial	SUCLG2	✓	unreviewed	Inferred from homology	Mitochondria	14	5	13	1	48.4
High	A0A6B0S1L8	Q96E40	Uncharacterized protein	E5288_WYG008191		unreviewed	Predicted	Acrosome, Flagellum, Nucleus, Sperm midpiece	19	3	13	3	25.1
High	A0A6B0S530	P0CF74	Uncharacterized protein	E5288_WYG019105		unreviewed	Predicted		12	3	13	3	29.6
High	A0A6B0RGS1	P62195	AAA domain-containing protein	E5288_WYG007778		unreviewed	Inferred from homology	Nucleus	16	4	12	3	44.8
High	A0A8B9XW91	Q05639	Elongation factor 1-alpha	EEF1A2		unreviewed	Inferred from homology	Nucleus	3	1	12	1	50.4
High	L8J0U4	P09972	Fructose-bisphosphate aldolase (Fragment)	M91_14627		unreviewed	Inferred from homology		10	2	12	2	43.1
High	G3N0V2	P04264	Keratin, type II cytoskeletal 1	KRT1	✓	unreviewed	Evidence at protein level	Nucleus	3	2	12	2	63.1
High	A0A4W2DF37	O60423	Phospholipid-transporting ATPase	ATP8B3	✓	unreviewed	Inferred from homology	Acrosome	4	5	12	4	159.5
High	A0A6B0RT89	Q9P0J1	PPM-type phosphatase domain-containing protein	E5288_WYG014976		unreviewed	Inferred from homology	Mitochondria	4	2	12	2	61.1
High	Q32PB1	P60673	Profilin-3	PFN3	✓	reviewed	Evidence at transcript level	Nucleus	20	2	12	2	14.6
High	A0A4W2DQ48	Q9Y6M0	Serine protease 21			unreviewed	Predicted		5	1	12	1	35.4
High	L8IJL7	Q8IXA5	Sperm acrosome membrane-associated protein 3 (Fragment)	M91_10425		unreviewed	Inferred from homology	Acrosome, Flagellum	7	1	12	1	18.3
High	A0A8C0AIA2	Q6UW49	Sperm equatorial segment protein 1			unreviewed	Inferred from homology	Acrosome, Nucleus	18	4	12	4	49.2
High	F1MEY3	Q96RN1	Testis anion transporter 1	SLC26A8	✓	unreviewed	Inferred from homology	Annulus	4	4	12	4	108.7
High	G3MZU8	A6NLX4	Transmembrane protein 210	TMEM210	✓	unreviewed	Predicted		5	1	12	1	25.4
High	L8I3J9	Q8NCR6	Uncharacterized protein	E5288_WYG001880		unreviewed	Predicted	Nucleus	19	5	12	2	35
High	L8I240	P31937	3-hydroxyisobutyrate dehydrogenase, mitochondrial	M91_04220		unreviewed	Inferred from homology	Mitochondria	13	3	11	3	35.4
High	L8HSR9	Q9H845	Acyl-CoA dehydrogenase family member 9, mitochondrial (Fragment)	M91_00917		unreviewed	Inferred from homology	Mitochondria, Nucleus	10	4	11	4	67.9
High	A0A060ILH6	Q9H0C2	ADP/ATP translocase	SLC25A31	✓	unreviewed	Evidence at transcript level	Flagellum, Mitochondria, Nucleus	19	6	11	2	35.7
High	A0A4W2GHY9		CUB domain-containing protein			unreviewed	Predicted		9	1	11	1	13
High	A0A8B9Y7P6	Q14156	EFR3 homolog A	EFR3A	✓	unreviewed	Predicted		6	4	11	4	88.7
High	A0A6B0RCB9	P15104	Glutamine synthetase	E5288_WYG017733		unreviewed	Inferred from homology	Mitochondria, Nucleus	10	2	11	2	42
High	A0A6B0SDS7	Q9BXA7	Protein kinase domain-containing protein	E5288_WYG016972		unreviewed	Inferred from homology	Acrosome, Flagellum	10	3	11	3	41.5
High	A0A4W2CEN6	O15127	Secretory carrier-associated membrane protein	SCAMP2	✓	unreviewed	Inferred from homology		9	2	11	2	38.1
High	Q862S5	P15121	Similar to aldehyde reductase (Fragment)			unreviewed	Evidence at transcript level	Nucleus	15	2	11	1	16.1	Acetyl [N-Term]
High	A0A3Q1NBQ9	P27701	Tetraspanin	CD82	✓	unreviewed	Evidence at protein level		4	1	11	1	29.8
High	A0A6P5CA18	Q8NCR6	uncharacterized family 31 glucosidase KIAA1161 homolog isoform X9	KIAA1161		unreviewed	Predicted	Nucleus	40	4	11	1	14.2
High	A0A6B0RBW8	Q7L1V2	Vacuolar fusion protein MON1 homolog	E5288_WYG003207		unreviewed	Inferred from homology		3	2	11	2	89.4
High	A0A6B0QMJ5	P10809	60 kDa heat shock protein, mitochondrial	E5288_WYG000253		unreviewed	Inferred from homology	Mitochondria, Sperm midpiece	9	3	10	3	57.3
High	A0A6B0RXH1	Q96MA6	Adenylate kinase 8	E5288_WYG008188		unreviewed	Inferred from homology	Axoneme, Flagellum	11	4	10	4	54.8	Acetyl [N-Term]
High	A0A8B9XM08	Q96PH6	Beta-defensin			unreviewed	Inferred from homology		21	2	10	2	10.8
High	L8ICY7	Q9Y6A4	DUF667 domain-containing protein (Fragment)	M91_00072		unreviewed	Predicted	Axoneme, Nucleus	15	3	10	3	22.6
High	A0A6P5DTF0	O75521	enoyl-CoA delta isomerase 2, mitochondrial isoform X1	ECI2	✓	unreviewed	Predicted	Mitochondria	12	3	10	3	43.3
High	A0A8B9XEZ8	P40939	Enoyl-CoA hydratase	HADHA	✓	unreviewed	Inferred from homology	Mitochondria	7	4	10	4	86.3
High	A0A6P5C9N0	Q6YN16	hydroxysteroid dehydrogenase-like protein 2 isoform X1	HSDL2	✓	unreviewed	Predicted	Mitochondria	7	2	10	2	45.2
High	A0A8B9XHB4	Q3KPI0	Ig-like domain-containing protein			unreviewed	Predicted		9	2	10	1	29.9
High	A0A6P5DDZ6	Q9GZT4	L-serine ammonia-lyase	SRR	✓	unreviewed	Predicted		20	4	10	4	37.4
High	A0A6P5DJG0	Q9H8X9	Palmitoyltransferase	LOC109574746		unreviewed	Inferred from homology		8	3	10	3	73.1
High	A0A8B9X4H3	Q15149	Plectin	PLEC		unreviewed	Predicted	Mitochondria	0	1	10	1	514.6
High	A0A8B9XEE0	P60900	Proteasome subunit alpha type	PSMA6	✓	unreviewed	Inferred from homology	Nucleus	16	3	10	3	28.1
High	E1BM93	Q8TC12	Retinol dehydrogenase 11	RDH11	✓	unreviewed	Inferred from homology		7	2	10	2	37.8
High	A0A4W2D6H1	Q9UI46	Uncharacterized protein	DNAI1	✓	unreviewed	Predicted	Axoneme	3	2	10	2	83.6
High	A0A4W2DZI5	Q5THR3	Uncharacterized protein	EFCAB6	✓	unreviewed	Predicted	Axoneme, Nucleus	3	4	10	4	172.6
High	A0A6B0QZJ5	O95757	Uncharacterized protein	E5288_WYG007968		unreviewed	Inferred from homology	Nucleus	6	6	10	2	134.9
High	A0A6B0S8B9	Q9NWW6	Uncharacterized protein	E5288_WYG007878		unreviewed	Predicted		19	1	10	1	11.7
High	A0A6P5CQC8		uncharacterized protein LOC109567144	LOC109567144		unreviewed	Predicted		19	2	10	2	22.3
High	L8INH1	Q9Y614	Actin-like protein 7B	M91_02695		unreviewed	Inferred from homology	Nucleus	12	3	9	3	45.6
High	A0A4W2GZI4	Q8N688	Beta-defensin			unreviewed	Inferred from homology		9	1	9	1	10.9
High	Q2T9P5	Q3MIR4	Cell cycle control protein 50C	TMEM30C	✓	reviewed	Evidence at transcript level		3	1	9	1	39
High	A0A4W2CA00	P48735	Isocitrate dehydrogenase (NADP(+))	IDH2	✓	unreviewed	Inferred from homology	Mitochondria	8	2	9	2	35.2
High	F1MFA3	Q5JRX3	Presequence protease, mitochondrial	PITRM1	✓	unreviewed	Predicted	Mitochondria	2	2	9	2	116.3
High	A0A6P5B578	Q15435	protein phosphatase 1 regulatory subunit 7 isoform X2	PPP1R7	✓	unreviewed	Predicted	Nucleus	9	2	9	2	37.2
High	A0A8B9W253	Q9H4K1	RIB43A domain with coiled-coils 2	RIBC2	✓	unreviewed	Inferred from homology	Axoneme, Nucleus	8	2	9	2	44.7
High	A0A4W2BM33	Q96I99	Succinate--CoA ligase [GDP-forming] subunit beta, mitochondrial	SUCLG2	✓	unreviewed	Inferred from homology	Mitochondria	11	5	9	1	58.9
High	L8IAH9	O00391	Sulfhydryl oxidase (Fragment)	M91_20705		unreviewed	Inferred from homology		9	4	9	4	73
High	L8J5X9	Q8N427	Thioredoxin domain-containing protein 3 (Fragment)	M91_21368		unreviewed	Predicted	Axoneme, Nucleus, Sperm midpiece	8	4	9	4	66.4
High	A0A3Q1M6F8	Q5T124	UBX domain protein 11	UBXN11	✓	unreviewed	Predicted		6	2	9	2	58.5
High	A0A4W2FBB8	A0A1W2PS18	Uncharacterized protein			unreviewed	Inferred from homology		13	1	9	1	10.8
High	A0A6B0RSI8		Uncharacterized protein	E5288_WYG017673		unreviewed	Predicted		12	3	9	3	60.9
High	A0A4W2FZU3	Q99460	26S proteasome non-ATPase regulatory subunit 1	PSMD1	✓	unreviewed	Inferred from homology	Nucleus	7	4	8	4	105.8
High	Q2KJ25	O00232	26S proteasome non-ATPase regulatory subunit 12	PSMD12	✓	reviewed	Evidence at transcript level	Nucleus	8	2	8	2	53
High	A0A8B9WUM7	Q96A05	ATPase H+ transporting V1 subunit E2	ATP6V1E2	✓	unreviewed	Inferred from homology	Acrosome	10	2	8	2	26.2
High	L8IAN1	Q9UMQ6	Calpain-11 (Fragment)	M91_00682		unreviewed	Inferred from homology	Acrosome	5	2	8	2	81.4
High	A0A4W2FS45	P43155	Carnitine O-acetyltransferase	CRAT		unreviewed	Inferred from homology	Mitochondria	10	4	8	4	66.4
High	L8HR77	Q8IUL8	Cartilage intermediate layer protein 2	M91_19320		unreviewed	Predicted		5	4	8	4	119.4
High	A0A4W2FED5	O14949	Cytochrome b-c1 complex subunit 8	UQCRQ	✓	unreviewed	Inferred from homology	Mitochondria	16	1	8	1	9.7
High	A0A6B0R1F8	P28838	Cytosol aminopeptidase	E5288_WYG012020		unreviewed	Inferred from homology	Nucleus	6	3	8	3	56.2
High	A0A4W2E0S0	P63167	Dynein light chain			unreviewed	Inferred from homology	Mitochondria, Nucleus	12	1	8	1	10.3
High	A0A4W2CG07	P15328	Folate_rec domain-containing protein	LOC113905541		unreviewed	Inferred from homology	Nucleus	3	1	8	1	29.7
High	L8HRA8	H3BNL1	HDNR domain-containing protein	M91_16969		unreviewed	Predicted		15	3	8	3	23.6
High	A0A3Q1LPX6	O95299	NADH dehydrogenase [ubiquinone] 1 alpha subcomplex subunit 10, mitochondrial	NDUFA10	✓	unreviewed	Inferred from homology	Mitochondria	6	1	8	1	39
High	A0A4W2HKM7	O95168	NADH dehydrogenase [ubiquinone] 1 beta subcomplex subunit 4	NDUFB4	✓	unreviewed	Inferred from homology	Mitochondria, Nucleus	33	4	8	4	15.2
High	L8I2I9	P49821	NADH dehydrogenase [ubiquinone] flavoprotein 1, mitochondrial (Fragment)	M91_14043		unreviewed	Inferred from homology	Mitochondria	2	1	8	1	50
High	A0A6B0QUA5	P04181	Ornithine aminotransferase	E5288_WYG006312		unreviewed	Inferred from homology	Mitochondria, Nucleus	6	2	8	2	63.9
High	A0A4W2BKN6		Peptidase S1 domain-containing protein			unreviewed	Predicted		13	2	8	2	26.7
High	A0A6B0RWQ4	P35232	Prohibitin	E5288_WYG003598		unreviewed	Inferred from homology	Mitochondria, Nucleus	13	3	8	3	29.8
High	A0A8B9WMN8	P62333	Proteasome 26S subunit, ATPase 6	PSMC6	✓	unreviewed	Inferred from homology	Nucleus	10	3	8	3	45.8
High	Q32LN6	A6NFA0	Protein FAM205C	FAM205C	✓	reviewed	Evidence at transcript level		8	2	8	2	45.1
High	Q52RN5	P00441	Superoxide dismutase [Cu-Zn]	SOD1	✓	reviewed	Evidence at transcript level	Mitochondria, Nucleus	15	2	8	2	15.6
High	A0A4W2CI69	Q075Z2	Uncharacterized protein			unreviewed	Predicted		9	1	8	1	15.5
High	A0A6B0S5J6	Q9UHL4	Uncharacterized protein	E5288_WYG004002		unreviewed	Inferred from homology		7	3	8	3	57.2
High	A0A6P5CLN8	A6NJV1	UPF0573 protein C2orf70 homolog isoform X1	C11H2orf70		unreviewed	Predicted	Nucleus	8	1	8	1	23.3
High	A0A4W2HBA5	Q9UNM6	26S proteasome non-ATPase regulatory subunit 13	PSMD13	✓	unreviewed	Inferred from homology	Nucleus	10	4	7	4	42.8
High	A0A8B9W2E4	P05186	Alkaline phosphatase	ALPL	✓	unreviewed	Inferred from homology	Mitochondria	5	2	7	2	56.8
High	A0A8B9Y9S1	P09923	Alkaline phosphatase			unreviewed	Inferred from homology		2	1	7	1	57.5
High	A0A6B0S7L6	P36542	ATP synthase subunit gamma, mitochondrial	E5288_WYG020285		unreviewed	Inferred from homology	Mitochondria	4	2	7	2	57.6
High	A0A4W2CTR7		ATP6V1F neighbor			unreviewed	Predicted		8	1	7	1	20.2
High	A0A4W2ER14	P36957	Dihydrolipoyllysine-residue succinyltransferase component of 2-oxoglutarate dehydrogenase complex, mitochondrial	DLST	✓	unreviewed	Inferred from homology	Mitochondria, Nucleus	6	2	7	2	48.4
High	A0A4W2HE57	Q14203	Dynactin subunit 1	DCTN1	✓	unreviewed	Inferred from homology	Nucleus	4	4	7	4	140.2
High	Q2NKZ8	P32189	Glycerol kinase	LOC538702	✓	unreviewed	Evidence at transcript level	Mitochondria	8	4	7	4	60.6
High	A0A4W2I856	Q5U5R9	HECT domain E3 ubiquitin protein ligase 2	HECTD2		unreviewed	Predicted		1	1	7	1	113.8
High	A0A8B9WX70	Q16836	Hydroxyacyl-CoA dehydrogenase	HADH	✓	unreviewed	Inferred from homology	Mitochondria, Nucleus	8	2	7	2	34
High	A0A4W2EZY9	P02545	Lamin A/C			unreviewed	Inferred from homology	Nucleus	5	2	7	2	74.1
High	A0A4W2IR29	Q68D91	Metallo-beta-lactamase domain containing 2	MBLAC2	✓	unreviewed	Predicted		5	1	7	1	31.2
High	A0A8B9X658	P35579	Myosin heavy chain 9	MYH9	✓	unreviewed	Inferred from homology	Nucleus	1	1	7	1	225.6
High	A0A6P5D1M3	P28331	NADH-ubiquinone oxidoreductase 75 kDa subunit, mitochondrial	NDUFS1	✓	unreviewed	Inferred from homology	Mitochondria	5	2	7	2	73.5
High	A0A4W2HJH4	O14828	Secretory carrier-associated membrane protein	SCAMP3	✓	unreviewed	Inferred from homology		14	3	7	3	35.3
High	A0A8C0A7C5	O60493	Sorting nexin-3			unreviewed	Inferred from homology		3	1	7	1	36.1	Acetyl [K288]
High	A0A6P5CIR5	P53597	Succinate--CoA ligase [ADP/GDP-forming] subunit alpha, mitochondrial	SUCLG1	✓	unreviewed	Inferred from homology	Mitochondria	8	2	7	2	36.1
High	A0A4W2H537	Q9UIF3	Tektin	TEKT2	✓	unreviewed	Inferred from homology	Axoneme, Flagellum, Nucleus	4	1	7	1	49.9
High	L8I912	P59282	Tubulin polymerization-promoting protein family member 2 (Fragment)	M91_12656		unreviewed	Inferred from homology	Flagellum	18	2	7	2	19.1
High	F1ME38	A0AVT1	Ubiquitin like modifier activating enzyme 6	UBA6	✓	unreviewed	Inferred from homology	Nucleus	4	3	7	3	118.7
High	A0A3Q1LKM9	P0DP73, P0DP74	Uncharacterized protein	LOC112444619		unreviewed	Predicted		24	1	7	1	8.8
High	A0A6B0QTS2	Q9UGM3	Uncharacterized protein	E5288_WYG006375		unreviewed	Inferred from homology		6	2	7	1	46
High	A0A6B0SF78	P21926	Uncharacterized protein	E5288_WYG002189		unreviewed	Predicted		13	2	7	2	17.8
High	A0A8B9Y0A5	P30086	Uncharacterized protein			unreviewed	Inferred from homology	Nucleus	18	2	7	2	21
High	A0A3Q1LJI4	P49840	[Tau protein] kinase	GSK3A	✓	unreviewed	Inferred from homology	Mitochondria, Nucleus	7	2	6	2	52.3
High	A0A8B9YL65	P84085	ADP ribosylation factor 5	ARF5	✓	unreviewed	Inferred from homology		12	2	6	2	27.1
High	A0A6P5DN21	P49913	cathelicidin-1	LOC109575955		unreviewed	Inferred from homology		25	4	6	4	21
High	A0A8B9W2V5	Q96MT7	Cilia and flagella associated protein 44	CFAP44	✓	unreviewed	Predicted	Axoneme, Flagellum	17	2	6	2	18.1
High	A0A3Q1LXF6	Q5T655	Cilia and flagella associated protein 58	CFAP58	✓	unreviewed	Predicted	Flagellum, Sperm midpiece	5	3	6	3	103.5
High	A0A6P5D677	Q13618	cullin-3	CUL3	✓	unreviewed	Inferred from homology	Flagellum, Nucleus	4	2	6	2	88.9
High	L8IRP4	P35663	Cylicin-1 (Fragment)	M91_20941		unreviewed	Predicted	Acrosome, Nucleus, Perinuclear theca	7	3	6	3	69.4
High	A0A6P5BDC2	P62805	Histone H4	LOC109559113		unreviewed	Inferred from homology	Nucleus	12	1	6	1	11.2
High	A0A6B0RV26	Q9BYZ2	L-lactate dehydrogenase	E5288_WYG005720		unreviewed	Inferred from homology	Mitochondria, Nucleus	10	3	6	3	38.8
High	A0A6B0S6R0	P46379	Large proline-rich protein BAG6	E5288_WYG005206		unreviewed	Predicted	Nucleus	5	3	6	3	122.2
High	A0A6P5D0I2	Q2VPA4	LOW QUALITY PROTEIN: membrane cofactor protein-like	LOC109570213		unreviewed	Predicted		9	2	6	2	44.4
High	L8HZS7	Q96JA4	Membrane-spanning 4-domains subfamily A member 14	E5288_WYG003923		unreviewed	Inferred from homology		3	2	6	2	97.1
High	A5D9E7	P55084	Mitochondrial trifunctional protein, beta subunit	HADHB	✓	unreviewed	Evidence at transcript level	Mitochondria	3	2	6	2	53.7
High	A0A8B9W3Y7	Q9UI09	NADH dehydrogenase [ubiquinone] 1 alpha subcomplex subunit 12	NDUFA12	✓	unreviewed	Inferred from homology	Mitochondria	6	1	6	1	23.7
High	A0A6P5C1T7	P17568	NADH dehydrogenase [ubiquinone] 1 beta subcomplex subunit 7	NDUFB7	✓	unreviewed	Inferred from homology	Mitochondria	14	1	6	1	16.3
High	A0A4W2GLZ7	O00217	NADH dehydrogenase [ubiquinone] iron-sulfur protein 8, mitochondrial	NDUFS8	✓	unreviewed	Inferred from homology	Mitochondria	5	1	6	1	28.8
High	A0A8B9WBH8	Q8NFH5	Nucleoporin NUP53	NUP35	✓	unreviewed	Inferred from homology	Nucleus	10	2	6	2	35
High	A0A4W2G3T0	Q96M32	Nucleoside-diphosphate kinase	AK7	✓	unreviewed	Predicted	Flagellum	4	2	6	2	83
High	A0A8B9XX22	Q02218	Oxoglutarate dehydrogenase (succinyl-transferring)	OGDH	✓	unreviewed	Inferred from homology	Mitochondria, Nucleus	1	1	6	1	115.8
High	Q9TS76	O43242	PA700 subunit P58=ATP-dependent 20 S proteasome activator (Fragments)			unreviewed	Evidence at protein level	Nucleus	34	2	6	2	9.9
High	A0A6B0RFD5	Q9NZ32	Proteasome subunit alpha type-3	E5288_WYG001533		unreviewed	Inferred from homology		2	1	6	1	63.6
High	A0A6B0RVT5	P28074	Proteasome subunit beta	E5288_WYG019656		unreviewed	Inferred from homology	Nucleus	10	2	6	2	28.6
High	A0A8B9W620	Q5VTH2	Protein Flattop	CFAP126		unreviewed	Inferred from homology	Axoneme	6	1	6	1	29.2
High	A0A4W2IGX4	Q16651	Serine protease 8	PRSS8	✓	unreviewed	Predicted		5	1	6	1	36.1
High	A0A4W2D7U3	P27105	Stomatin	STOM	✓	unreviewed	Inferred from homology	Mitochondria	16	4	6	4	33.4
High	A0A4W2EYS8	P38646	Stress-70 protein, mitochondrial			unreviewed	Inferred from homology	Mitochondria, Nucleus	2	1	6	1	68.5
High	A0A6B0RRC3	P04179	Superoxide dismutase	E5288_WYG005686		unreviewed	Inferred from homology	Mitochondria	9	1	6	1	16.6
High	A0A8B9YC64		Uncharacterized protein			unreviewed	Predicted		9	1	6	1	20.3
High	L8IHV3	O00231	26S proteasome non-ATPase regulatory subunit 11 (Fragment)	M91_10429		unreviewed	Inferred from homology	Nucleus	3	1	5	1	44.2
High	A0A4W2GDN1	P24752	Acetyl-CoA acetyltransferase 1	ACAT1	✓	unreviewed	Inferred from homology	Mitochondria	7	2	5	2	44.9
High	A0A6B0RLI4	Q499Z3	AlbA_2 domain-containing protein	E5288_WYG017094		unreviewed	Predicted		9	2	5	2	42.9
High	A0A6B0RS45	Q9NQH7	AMP_N domain-containing protein	E5288_WYG001102		unreviewed	Predicted	Mitochondria	3	1	5	1	67.3
High	A0A3Q1LSB6	P53396	ATP-citrate synthase	ACLY	✓	unreviewed	Inferred from homology	Nucleus	3	2	5	2	120.8
High	L8ICG9	Q8WY22	BRI3-binding protein (Fragment)	M91_18161		unreviewed	Predicted	Mitochondria	5	1	5	1	19.9
High	A0A6P5E0C8	Q9Y2V2	calcium-regulated heat-stable protein 1 isoform X2	CARHSP1	✓	unreviewed	Predicted		11	1	5	1	16.2
High	A0A8B9XX61	Q96JQ2	Calmin	CLMN	✓	unreviewed	Predicted		1	1	5	1	112.2
High	A0A4W2CF85	P04632	Calpain small subunit 1	CAPNS1	✓	unreviewed	Predicted		20	3	5	3	27.9
High	A0A8B9WQU0	Q8WXQ8	Carboxypeptidase A5	CPA5	✓	unreviewed	Inferred from homology		5	2	5	2	53.2
High	A0A8B9WCZ2	Q9HB07	Chromosome 12 open reading frame 10	MYG1	✓	unreviewed	Inferred from homology	Mitochondria, Nucleus	5	1	5	1	42.9
High	A0A8B9X541	Q13057	Coenzyme A synthase	COASY	✓	unreviewed	Inferred from homology	Mitochondria	5	2	5	2	61.8
High	A0A3Q1MGL1	Q8ND76	Cyclin Y	CCNY	✓	unreviewed	Inferred from homology	Nucleus	6	1	5	1	33.4
High	A0A4W2HY52	Q9NY33	Dipeptidyl peptidase 3	DPP3	✓	unreviewed	Inferred from homology		5	2	5	2	83.7
High	A0A4W2GWX2	Q96DY2	Dynein regulatory complex protein 10	IQCD	✓	unreviewed	Inferred from homology	Axoneme, Flagellum	4	1	5	1	51.5
High	A0A4W2D134	A6NJV1	Family with sequence similarity 166 member C			unreviewed	Predicted	Nucleus	15	2	5	2	23.4
High	A0A4W2GGJ7	Q8TC99	Fibronectin type III domain containing 8	FNDC8	✓	unreviewed	Predicted	Nucleus	11	2	5	2	34.9
High	A0A4W2FEV9	P10253	Glucosidase alpha, acid	GAA	✓	unreviewed	Inferred from homology		2	2	5	2	104.6
High	A0A6P5C5M1	P36969	Glutathione peroxidase	GPX4	✓	unreviewed	Inferred from homology	Mitochondria, Nucleus	6	1	5	1	24.5
High	A0A6B0SDR2	P04406	Glyceraldehyde-3-phosphate dehydrogenase	E5288_WYG009426		unreviewed	Inferred from homology	Nucleus	18	3	5	2	36
High	A0A6P5DGW4	Q9BQS6	heat shock protein beta-9	HSPB9	✓	unreviewed	Inferred from homology	Nucleus	17	2	5	2	16.8
High	A0A6B0RMJ4	O75874	Iso_dh domain-containing protein	E5288_WYG015074		unreviewed	Inferred from homology	Mitochondria	6	1	5	1	26.1
High	A0A3Q1MLP3	P50213	Isocitrate dehydrogenase [NAD] subunit, mitochondrial	IDH3A	✓	unreviewed	Inferred from homology	Mitochondria, Nucleus	14	3	5	3	37.2
High	A0A8B9WUY5	Q9NSE4	Isoleucine--tRNA ligase	IARS2	✓	unreviewed	Inferred from homology	Mitochondria	2	1	5	1	113.7
High	A0A6P5CJN8	Q16891	MICOS complex subunit MIC60	IMMT	✓	unreviewed	Inferred from homology	Mitochondria	2	1	5	1	84.6
High	A0A3Q1MA49	Q8TC71	Mitochondria-eating protein	SPATA18	✓	unreviewed	Inferred from homology	Mitochondria	4	2	5	2	54.9
High	G5E521	Q9NTG7	NAD-dependent protein deacetylase	SIRT3	✓	unreviewed	Inferred from homology	Mitochondria, Nucleus	8	2	5	2	37
High	A7MBI8	Q9BW91	NUDT9 protein	NUDT9	✓	unreviewed	Evidence at transcript level	Mitochondria	4	1	5	1	38.6
High	A0A6P5CIJ9	P49247	Ribose-5-phosphate isomerase	RPIA	✓	unreviewed	Inferred from homology		6	1	5	1	32.9
High	A0A6P5E016	Q8IYM1	septin-12 isoform X3	SEPT12		unreviewed	Predicted	Annulus, Flagellum, Nucleus, Sperm midpiece	7	2	5	2	33.3
High	A0A6B0S101	Q9NP81	Serine--tRNA ligase	E5288_WYG020258		unreviewed	Inferred from homology	Mitochondria	7	2	5	2	57.7
High	A0A4W2EA36	Q00796	Sorbitol dehydrogenase	SORD	✓	unreviewed	Inferred from homology	Flagellum, Mitochondria, Sperm midpiece	10	2	5	2	40
High	A0A4W2GXN7	Q8TDM5	Sperm acrosome associated 4	SPACA4	✓	unreviewed	Inferred from homology	Acrosome	33	2	5	2	13
High	A0A4W2I369	O75602	Sperm associated antigen 6	SPAG6	✓	unreviewed	Predicted	Acrosome, Axoneme, Flagellum, Nucleus	6	2	5	2	51
High	A0A4W2FH57	P55809	Succinyl-CoA:3-ketoacid-coenzyme A transferase	OXCT1	✓	unreviewed	Inferred from homology	Mitochondria	3	1	5	1	57
High	A0A6P5D7R4	Q96PF2	testis-specific serine/threonine-protein kinase 2	TSSK2	✓	unreviewed	Inferred from homology	Acrosome, Flagellum, Nucleus, Sperm midpiece	5	2	5	2	40.7	Acetyl [N-Term]
High	A0A4W2EP56	Q7L5N7	Uncharacterized protein	LOC113890320		unreviewed	Inferred from homology		9	3	5	3	57.8
High	A0A6B0QTW7	Q5CZC0	Uncharacterized protein	E5288_WYG006219		unreviewed	Predicted	Connecting piece, Sperm midpiece	0	2	5	2	751.5
High	A0A6P5AYM0	Q9Y305	acyl-coenzyme A thioesterase 9, mitochondrial isoform X3	ACOT9	✓	unreviewed	Predicted	Mitochondria	3	1	4	1	51.5
High	A0A8C0A9S7	Q16566	Calcium/calmodulin dependent protein kinase IV	CAMK4	✓	unreviewed	Inferred from homology	Nucleus	3	1	4	1	49.8
High	A0A4W2DJF3	P23786	Carn_acyltransf domain-containing protein	CPT2	✓	unreviewed	Inferred from homology	Mitochondria, Nucleus	4	2	4	2	74.4
High	F1N5M4	Q8NCS7	Choline transporter-like protein	SLC44A5	✓	unreviewed	Inferred from homology		6	3	4	3	79.4
High	A0A8B9YTS0	Q8N1V2	Cilia- and flagella-associated protein 52	CFAP52	✓	unreviewed	Inferred from homology	Axoneme, Flagellum	3	1	4	1	61.3
High	A0A3Q1LRV1		Coiled-coil domain containing 183	CCDC183	✓	unreviewed	Predicted		11	2	4	2	24.2
High	A0A6B0RKY9	Q6P9G0	Cytochrome b5 heme-binding domain-containing protein	E5288_WYG000832		unreviewed	Predicted		11	2	4	2	26.7
High	A0A4W2EUH8	P99999	Cytochrome c 2	LOC113901903		unreviewed	Inferred from homology	Mitochondria, Nucleus	10	1	4	1	11.7
High	A0A8B9YPT0	P20674	Cytochrome c oxidase subunit 5A, mitochondrial			unreviewed	Inferred from homology	Mitochondria	15	2	4	2	18
High	A0A8B9WVX3	O14645	Dynein axonemal light intermediate chain 1	DNALI1	✓	unreviewed	Predicted	Axoneme, Flagellum	8	2	4	2	29.7
High	A0A4W2F966	P22314	E1 ubiquitin-activating enzyme	UBA1	✓	unreviewed	Inferred from homology	Mitochondria, Nucleus	4	2	4	2	117.9
High	A0A6B0SBI8	P38117	Electron transfer flavoprotein subunit beta	E5288_WYG021840		unreviewed	Inferred from homology	Mitochondria	8	1	4	1	27
High	A0A4W2IF38	Q8TC29	Enkurin, TRPC channel interacting protein	ENKUR	✓	unreviewed	Predicted	Acrosome, Axoneme, Flagellum	5	1	4	1	30.1
High	Q9TRB9		Enterotoxin-binding glycoprotein PP20K (Fragment)		✓	unreviewed	Evidence at protein level		70	2	4	2	2.3	Acetyl [K8]
High	A0A8C0A1R5	Q6ZUB1	FAM75 domain-containing protein			unreviewed	Predicted		2	2	4	2	148
High	A0A6P5AWG2	Q9H4Y5	Glutathione S-transferase omega	LOC109553212		unreviewed	Inferred from homology		8	1	4	1	25.3
High	A0A6B0RGX3	P43304	Glycerol-3-phosphate dehydrogenase	E5288_WYG008828		unreviewed	Inferred from homology	Mitochondria	2	1	4	1	80.7
High	A0A4W2IGH8	Q96DB2	Histone deacetylase 11	HDAC11	✓	unreviewed	Predicted	Nucleus	5	1	4	1	28.2
High	A0A3Q1ND53	Q16775	Hydroxyacylglutathione hydrolase, mitochondrial	HAGH	✓	unreviewed	Evidence at protein level	Mitochondria	3	1	4	1	60.5
High	Q58D96	P51553	Isocitrate dehydrogenase [NAD] subunit, mitochondrial	IDH3G	✓	unreviewed	Evidence at transcript level	Mitochondria	4	1	4	1	42.4
High	L8I7E2	Q6UWN8	Kazal-like domain-containing protein (Fragment)	M91_21337		unreviewed	Predicted		43	2	4	2	5.9
High	A0A8B9YWK5	Q6UWQ5	Lysozyme			unreviewed	Inferred from homology		19	2	4	2	16.5
High	A0A8C0AGW2	Q969L2	Mal, T cell differentiation protein 2 (gene/pseudogene)	MAL2	✓	unreviewed	Predicted		6	1	4	1	20.6
High	A0A6B0RUP4	Q16851	Malate dehydrogenase, cytoplasmic	E5288_WYG011825		unreviewed	Inferred from homology	Nucleus	4	2	4	1	91.4
High	A0A6B0RGY8	O00487	MPN domain-containing protein	E5288_WYG008778		unreviewed	Predicted	Nucleus	5	2	4	2	63.6
High	A0A8B9XBQ6	Q9NXA8	NAD-dependent protein deacylase sirtuin-5, mitochondrial	SIRT5	✓	unreviewed	Inferred from homology	Mitochondria, Nucleus	6	1	4	1	32.1
High	L8IR74	O75608	Palmitoyl-protein hydrolase (Fragment)	M91_11805		unreviewed	Inferred from homology	Nucleus	14	2	4	2	21
High	L8IV63	Q8TCT1	Phosphoethanolamine/phosphocholine phosphatase	M91_15617		unreviewed	Predicted		9	2	4	2	29.3
High	Q5E9D7	P62191	Proteasome 26S ATPase subunit 1	PSMC1	✓	unreviewed	Evidence at transcript level	Nucleus	9	3	4	2	49.2
High	A0A6P5CKD6	Q14997	proteasome activator complex subunit 4	PSME4	✓	unreviewed	Inferred from homology	Nucleus	2	2	4	2	211.2
High	A0A4W2G288	Q8TAA3	Proteasome subunit alpha type	PSMA8	✓	unreviewed	Inferred from homology	Nucleus	19	3	4	3	23.8
High	A0A452DHV9	P49721	Proteasome subunit beta	PSMB2	✓	unreviewed	Evidence at protein level	Nucleus	13	2	4	2	22
High	L8IEX9	P49720	Proteasome subunit beta (Fragment)	M91_05257		unreviewed	Inferred from homology	Nucleus	9	1	4	1	23
High	A0A6B0RGG8	Q15084	Protein disulfide-isomerase A6	E5288_WYG007827		unreviewed	Inferred from homology		4	1	4	1	43.6
High	A0A8B9YJR2	P31150	Rab GDP dissociation inhibitor	GDI1	✓	unreviewed	Inferred from homology		3	1	4	1	50.5
High	A0A452DJ82	P52565	Rho GDP-dissociation inhibitor 1	ARHGDIA	✓	unreviewed	Inferred from homology	Nucleus	5	1	4	1	32.8
High	A0A6B0QZ68	Q9P0V9	Septin-type G domain-containing protein	E5288_WYG009625		unreviewed	Inferred from homology	Annulus, Flagellum, Nucleus	2	1	4	1	61
High	A0A4W2IN89	Q7RTY5	Serine protease 48-like	PRSS48	✓	unreviewed	Predicted		7	2	4	2	36.6
High	L8IYR1	O43765	Small glutamine-rich tetratricopeptide repeat-containing protein alpha	M91_18651		unreviewed	Inferred from homology	Nucleus	3	1	4	1	34.7
High	A0A4W2H026	Q9GZN6	Solute carrier family 6 member 16	SLC6A16	✓	unreviewed	Predicted		4	2	4	2	85.5
High	A0A4W2CZ30	Q86UG4	Solute carrier organic anion transporter family member 6A1			unreviewed	Predicted		3	1	4	1	53.4
High	A0A4W2C165	P55786	Uncharacterized protein	NPEPPS	✓	unreviewed	Inferred from homology	Nucleus	2	2	4	2	116.5
High	A0A6B0RIH9	Q9UIC8	Uncharacterized protein	E5288_WYG014027		unreviewed	Inferred from homology	Nucleus	3	2	4	2	69.8
High	A0A6B0RVM7	O14841	Uncharacterized protein	E5288_WYG022302		unreviewed	Inferred from homology		2	2	4	2	137.3
High	A0A6B0SCL7		Uncharacterized protein	E5288_WYG013341		unreviewed	Predicted		3	1	4	1	34.4
High	A0A6B0SH41	Q5JST6	Uncharacterized protein	E5288_WYG001246		unreviewed	Predicted	Axoneme	2	1	4	1	81.2
High	G5E513	P01871	Uncharacterized protein		✓	unreviewed	Evidence at protein level		7	2	4	2	48.1
High	Q2YDL8	Q8IYP2	Uncharacterized protein LOC780846	LOC780846	✓	unreviewed	Evidence at transcript level		5	1	4	1	27.3
High	A0A4W2H5M9	Q8IWG1	WD repeat domain 63	DNAI3		unreviewed	Predicted	Axoneme	3	2	4	2	73.7
High	A0A3Q1MM92	P47989	Xanthine dehydrogenase/oxidase	XDH		unreviewed	Inferred from homology		1	1	4	1	146.6
High	A0A6P5D436	O00763	Acetyl-CoA carboxylase	ACACB	✓	unreviewed	Predicted	Mitochondria, Nucleus	1	2	3	2	276.8
High	A0A3Q1MKZ2	P11310	Acyl-CoA_dh_1 domain-containing protein			unreviewed	Predicted	Mitochondria, Nucleus	6	1	3	1	24
High	A0A4W2HPH7	P12236	ADP/ATP translocase	SLC25A6	✓	unreviewed	Inferred from homology	Mitochondria, Nucleus	6	2	3	1	44.4
High	A0A6P5BW32	P17050	Alpha-galactosidase	NAGA	✓	unreviewed	Inferred from homology		3	1	3	1	43.6
High	A0A4W2D4J7	Q9Y2E5	Alpha-mannosidase			unreviewed	Inferred from homology		2	2	3	2	114
High	Q1JP98	O75947	ATP synthase subunit d, mitochondrial (Fragment)	ATP5H	✓	unreviewed	Evidence at transcript level	Mitochondria	17	2	3	2	14
High	A0A4W2EA26	P61421	ATPase H+ transporting V0 subunit d1	ATP6V0D1	✓	unreviewed	Predicted		4	1	3	1	31.7
High	A0A8B9XIM5	P06865	Beta-hexosaminidase			unreviewed	Inferred from homology		2	1	3	1	61.5
High	A0A4W2BU18	O75952	Calcium binding tyrosine phosphorylation regulated			unreviewed	Predicted	Flagellum, Nucleus	9	3	3	3	48.5	Acetyl [N-Term]
High	A0A6P5BT56	P14384	carboxypeptidase M isoform X2	CPM	✓	unreviewed	Inferred from homology		5	1	3	1	44.1
High	L8I7Q2	Q9NV96	Cell cycle control protein 50A (Fragment)	M91_14409		unreviewed	Inferred from homology		12	3	3	3	40.7
High	A0A6B0S4R5	Q86X76	CN hydrolase domain-containing protein	E5288_WYG005371		unreviewed	Inferred from homology	Mitochondria, Nucleus	6	1	3	1	32
High	A0A8B9XEU7	A5D8V7	Coiled-coil domain containing 151	ODAD3		unreviewed	Predicted	Axoneme	2	1	3	1	66.7
High	A0A6P5BCB4	Q96JN2	coiled-coil domain-containing protein 136 isoform X2	CCDC136	✓	unreviewed	Predicted	Acrosome	2	2	3	2	138.2
High	A0A6P5DJ61	Q6UWP2	dehydrogenase/reductase SDR family member 11	DHRS11	✓	unreviewed	Inferred from homology		5	1	3	1	35.5
High	A0A8B9WHS8	P59910	DnaJ heat shock protein family (Hsp40) member B13	DNAJB13	✓	unreviewed	Predicted	Axoneme, Connecting piece, Flagellum	8	2	3	2	36.1
High	A0A6P5BS55	Q4G1C9	GLIPR1-like protein 2	GLIPR1L2	✓	unreviewed	Predicted		8	2	3	2	40.2
High	L8IWM0	Q99880	Histone H2B subacrosomal variant	E5288_WYG012882		unreviewed	Inferred from homology	Nucleus	10	1	3	1	14.1
High	A0A8B9X6I5	Q6NXR0	Immunity related GTPase cinema	IRGC	✓	unreviewed	Inferred from homology		5	2	3	2	57.6
High	A0A6P5BKK5	Q7L266	Isoaspartyl peptidase/L-asparaginase	ASRGL1	✓	unreviewed	Inferred from homology	Nucleus, Sperm midpiece	16	2	3	2	32	Acetyl [N-Term]
High	L8HWY9	Q53EV4	Leucine-rich repeat-containing protein 23	M91_17652		unreviewed	Predicted		5	1	3	1	41.3
High	A0A6P5BRV4	Q8IZ02	leucine-rich repeat-containing protein 34 isoform X1	LRRC34	✓	unreviewed	Predicted	Nucleus	4	1	3	1	49.6
High	F1MUL0	Q08722	Leukocyte surface antigen CD47	CD47	✓	unreviewed	Predicted		3	1	3	1	32.2
High	Q59HJ6	P36776	Lon protease homolog, mitochondrial	LONP1	✓	reviewed	Evidence at protein level	Mitochondria, Nucleus	1	1	3	1	106.6
High	A0A6P5DBM8	Q6PEW0	LOW QUALITY PROTEIN: inactive serine protease 54	PRSS54		unreviewed	Predicted		5	2	3	2	44.2
High	A0A3Q1MH47	Q9Y3D6	Mitochondrial fission 1 protein	FIS1		unreviewed	Evidence at protein level	Mitochondria	8	1	3	1	23.5	Acetyl [N-Term]
High	A0A8B9YBG0	Q9BV79	Mitochondrial trans-2-enoyl-CoA reductase	MECR		unreviewed	Predicted	Mitochondria, Nucleus	7	1	3	1	40.2
High	A0A4W2DW14	P30038	Multifunctional fusion protein	ALDH4A1	✓	unreviewed	Inferred from homology	Mitochondria	6	2	3	2	61.5
High	A0A8B9W432	O75306	NADH dehydrogenase [ubiquinone] iron-sulfur protein 2, mitochondrial	NDUFS2	✓	unreviewed	Inferred from homology	Mitochondria, Nucleus	2	1	3	1	54.7
High	A0A6B0RUS6	P56597	NDK domain-containing protein	E5288_WYG005586		unreviewed	Inferred from homology	Flagellum	10	1	3	1	16.8
High	A0A8B9XVT1	O94804	Non-specific serine/threonine protein kinase	STK10		unreviewed	Predicted		1	1	3	1	128.2
High	A0A6B0SAH4	Q8IXS2	NYD-SP28 domain-containing protein	E5288_WYG008611		unreviewed	Predicted	Axoneme, Flagellum	3	1	3	1	59.2
High	A0A4W2FTB7	Q96M98	Parkin coregulated	PACRG	✓	unreviewed	Predicted	Axoneme, Nucleus, Sperm midpiece	6	1	3	1	29.3
High	A0A8B9XP60	P78356	Phosphatidylinositol-5-phosphate 4-kinase type 2 beta	PIP4K2B	✓	unreviewed	Predicted	Nucleus	3	1	3	1	47.3
High	A0A8B9YPF0	Q14558	Phosphoribosyl pyrophosphate synthetase associated protein 1	PRPSAP1	✓	unreviewed	Inferred from homology		9	2	3	2	42.4
High	A0A4W2CHL8	Q9NUQ2	PlsC domain-containing protein	AGPAT5		unreviewed	Inferred from homology	Mitochondria, Nucleus	5	1	3	1	41.7
High	A0A8B9YFV3	O75340	Programmed cell death 6	PDCD6	✓	unreviewed	Predicted	Nucleus	9	1	3	1	13.8
High	A0A6B0RL94	O75688	Protein-serine/threonine phosphatase	E5288_WYG019485		unreviewed	Inferred from homology	Nucleus	2	1	3	1	66
High	A0A4W2GG24	P00491	Purine nucleoside phosphorylase	LOC113900017		unreviewed	Inferred from homology	Nucleus	2	1	3	1	54.7
High	A0A6B0RDZ0	Q9Y6N5	Pyr_redox_2 domain-containing protein	E5288_WYG006583		unreviewed	Predicted	Mitochondria	3	1	3	1	56.9
High	A0A6P5D3G8	Q9UHP6	radial spoke head 14 homolog	LOC109570971		unreviewed	Predicted		4	1	3	1	31.6
High	A0A8B9X580	P11233	Small monomeric GTPase	RALA	✓	unreviewed	Inferred from homology	Mitochondria	6	2	3	2	21.8
High	A0A3Q1LQN6	Q8WW59	SPRY domain containing 4	SPRYD4	✓	unreviewed	Predicted	Nucleus	6	1	3	1	24
High	A0A3Q1MPD9	P32856	Syntaxin 2	STX2	✓	unreviewed	Inferred from homology		8	2	3	2	33.2
High	L8HML6	Q9BXA6	Testis-specific serine/threonine-protein kinase 6 (Fragment)	M91_19317		unreviewed	Inferred from homology	Nucleus	3	1	3	1	31.5
High	A0A8B9Y648	Q16881	Thioredoxin-disulfide reductase	TXNRD1	✓	unreviewed	Inferred from homology	Mitochondria, Nucleus	3	1	3	1	66.7
High	L8HQ67	Q3LXA3	Triokinase/FMN cyclase (Fragment)	M91_21257		unreviewed	Predicted	Nucleus	7	2	3	2	57
High	A0A6B0RH40	P07919	UCR_hinge domain-containing protein	E5288_WYG017078		unreviewed	Inferred from homology	Mitochondria	21	1	3	1	9.8
High	A0A3Q1M914	P60022	Uncharacterized protein			unreviewed	Predicted	Sperm midpiece	22	1	3	1	7.5
High	A0A4W2BUC2	P42765	Uncharacterized protein			unreviewed	Inferred from homology	Mitochondria	4	1	3	1	64.2
High	A0A4W2BYE6	O60888	Uncharacterized protein	CUTA		unreviewed	Inferred from homology		17	2	3	2	26.3
High	A0A4W2DG11	P08183	Uncharacterized protein			unreviewed	Predicted	Nucleus	2	1	3	1	142.7
High	A0A4W2E8J1		Uncharacterized protein			unreviewed	Predicted		3	1	3	1	77.2	Phospho [T301]
High	A0A6B0RPP9	Q6ZN84	Uncharacterized protein	E5288_WYG019756		unreviewed	Predicted		2	1	3	1	75.8
High	A0A6B0RVG9	Q96M34	Uncharacterized protein	E5288_WYG009524		unreviewed	Predicted	Nucleus	4	1	3	1	56.1
High	A0A6B0S6K5	Q8N4T8	Uncharacterized protein	E5288_WYG002993		unreviewed	Predicted	Mitochondria	5	1	3	1	25.3
High	A0A8C0AAV2	Q9BTZ2	Uncharacterized protein			unreviewed	Inferred from homology	Mitochondria, Nucleus	7	1	3	1	20.5
High	G3MY90		Uncharacterized protein	LOC783012		unreviewed	Predicted		25	1	3	1	6.9
High	L8HQ62	Q7Z5V6	Uncharacterized protein	M91_21251		unreviewed	Predicted	Axoneme	3	1	3	1	47.7
High	L8IPN8		UPAR/Ly6 domain-containing protein (Fragment)	M91_01927		unreviewed	Predicted		26	2	3	2	14.3
High	F1MUP9	Q99536	Vesicle amine transport 1	VAT1	✓	unreviewed	Evidence at protein level	Mitochondria	5	2	3	2	42.8
High	A0A8B9XUE8	Q14508	WAP four-disulfide core domain 2	WFDC2	✓	unreviewed	Predicted		11	1	3	1	12.8
High	A0A4W2F7M2	Q6ICG8	WBP2 N-terminal like	WBP2NL	✓	unreviewed	Predicted	Flagellum, Nucleus, Perinuclear theca	6	1	3	1	31.3
High	A0A6P5CRB3	Q96JD6	1,5-anhydro-D-fructose reductase	AKR1E2	✓	unreviewed	Inferred from homology		4	1	2	1	42.7
High	L8IP92	A2A3N6	26S proteasome non-ATPase regulatory subunit 4 (Fragment)	M91_14473		unreviewed	Inferred from homology		2	1	2	1	95.4
High	P20000	P05091	Aldehyde dehydrogenase, mitochondrial	ALDH2	✓	reviewed	Evidence at protein level	Mitochondria	2	1	2	1	56.6
High	A0A3Q1MPS4	P12814	Alpha-actinin-1	ACTN1	✓	unreviewed	Evidence at protein level	Nucleus	1	1	2	1	105.4
High	A0A4W2F6F3	P04066	Alpha-L-fucosidase	FUCA1	✓	unreviewed	Inferred from homology		3	1	2	1	53
High	A0A6B0REA8	P13928	Annexin	E5288_WYG016399		unreviewed	Inferred from homology		2	1	2	1	90.6
High	A0A3Q1M4M4	P24539	ATP synthase subunit b	ATP5PB		unreviewed	Evidence at protein level	Mitochondria, Nucleus	5	1	2	1	29.2
High	A0A8B9XSK3	Q8N690	Beta-defensin	DEFB119	✓	unreviewed	Inferred from homology		12	1	2	1	9.8
High	P46168		Beta-defensin 10	DEFB10		reviewed	Evidence at protein level		15	1	2	1	6.9
High	A0A3Q1LP06	P01138	Beta-nerve growth factor	NGF		unreviewed	Inferred from homology		4	1	2	1	35.3
High	A0A6P5DH40	O75976	Carboxypeptidase D	CPD	✓	unreviewed	Inferred from homology		1	1	2	1	152.6
High	L8INN0	Q9H078	Caseinolytic peptidase B protein-like protein	M91_03534		unreviewed	Predicted	Mitochondria	2	1	2	1	78.8
High	A0A4W2CWU2	B2RV13	CFAP97 domain containing 1			unreviewed	Inferred from homology		11	1	2	1	19.5	Acetyl [N-Term]
High	F1MY24	Q96SF2	Chaperonin containing TCP1 subunit 8 like 2	CCT8L2	✓	unreviewed	Inferred from homology		4	2	2	2	56.6
High	A0A4W2F912	Q9HC35	Cilia and flagella associated protein 57	CFAP57	✓	unreviewed	Predicted		1	1	2	1	138.5
High	A0A6B0QV04	Q5JU67	Cilia- and flagella-associated protein 157	E5288_WYG012795		unreviewed	Inferred from homology		3	1	2	1	51
High	F1N7G5	Q96M91	Cilia- and flagella-associated protein 53	CFAP53	✓	reviewed	Evidence at protein level	Axoneme	3	1	2	1	62
High	A0A4W2FEP9	Q4G0X9	Coiled-coil domain containing 40	CCDC40	✓	unreviewed	Predicted	Axoneme	3	2	2	2	129
High	A0A6P5DF07	Q9H0I3	coiled-coil domain-containing protein 113 isoform X1	CCDC113	✓	unreviewed	Predicted	Axoneme	4	1	2	1	46.3
High	A0A3Q1LXK7	P09669	COX6C domain-containing protein			unreviewed	Inferred from homology	Mitochondria	16	1	2	1	8.5
High	A0A4W2C3W9	Q6QHF9	CP-type G domain-containing protein	MTG1		unreviewed	Predicted		2	1	2	1	79.5
High	A0A8B9Y567	Q86VP6	Cullin associated and neddylation dissociated 1	CAND1	✓	unreviewed	Inferred from homology	Nucleus	1	1	2	1	136.3
High	L8IDU0	Q9Y697	Cysteine desulfurase, mitochondrial (Fragment)	M91_17819		unreviewed	Inferred from homology	Mitochondria, Nucleus	3	1	2	1	50.9
High	A0A4W2EYJ1	Q9H1C7	Cysteine-rich and transmembrane domain-containing protein 1	CYSTM1		unreviewed	Inferred from homology		8	1	2	1	11
High	A0A4W2CRZ5	O00330	Dihydrolipoamide acetyltransferase component of pyruvate dehydrogenase complex			unreviewed	Inferred from homology	Mitochondria	3	1	2	1	53.8
High	L8HZU8	Q8NEJ0	Dual specificity protein phosphatase 18	M91_00500		unreviewed	Predicted	Mitochondria, Nucleus	5	1	2	1	23.5
High	A0A6B0RAG1	Q8TC56	DUF3699 domain-containing protein	E5288_WYG019337		unreviewed	Predicted	Nucleus	2	1	2	1	62.4
High	A0A4W2IRW2	O14638	Ectonucleotide pyrophosphatase/phosphodiesterase 3	ENPP3	✓	unreviewed	Predicted		2	1	2	1	75.6
High	A0A4W2G5U6	B1AK53	Espin	ESPN	✓	unreviewed	Predicted		2	1	2	1	84
High	A0A8C0A3N3	Q9HAV0	G protein subunit beta 4	GNB4	✓	unreviewed	Inferred from homology		3	1	2	1	36.1
High	A0A6P5E377	Q9NZC3	glycerophosphodiester phosphodiesterase 1 isoform X1	GDE1	✓	unreviewed	Inferred from homology		4	1	2	1	40.7
High	A1A4R1	Q16777	Histone H2A type 2-C	H2AC20		reviewed	Evidence at transcript level	Nucleus	7	1	2	1	14
High	L8I1E3	Q9NZL4	Hsp70-binding protein 1	E5288_WYG015433		unreviewed	Predicted		6	1	2	1	39.2
High	A0A4W2H4R3	Q9Y4L1	Hypoxia up-regulated 1	HYOU1	✓	unreviewed	Inferred from homology		1	1	2	1	75.1
High	F1MTR1	Q13576	IQ motif containing GTPase activating protein 2	IQGAP2	✓	unreviewed	Evidence at protein level		1	2	2	2	181.5
High	C8CJN8	P41159	Leptin (Fragment)	Obese		unreviewed	Inferred from homology		13	1	2	1	10.6
High	A0A8B9X7M2	Q7RTR2	Leucine rich repeat containing 74A	LRRC74A	✓	unreviewed	Predicted		3	1	2	1	54.2
High	A0A6P5DZZ9	A0A1B0GVX0	lipopolysaccharide-induced tumor necrosis factor-alpha factor homolog	LOC109578087		unreviewed	Inferred from homology	Nucleus	15	1	2	1	12.7
High	A6QQ65		LOC789612 protein	LOC789612	✓	unreviewed	Evidence at transcript level		12	2	2	2	29.9
High	A0A8B9XV90	P11279	Lysosomal associated membrane protein 1	LAMP1	✓	unreviewed	Inferred from homology		3	1	2	1	44.1
High	A0A8B9X745	P40925	Malate dehydrogenase	MDH1	✓	unreviewed	Inferred from homology		7	2	2	1	36.4
High	A0A8B9YRD6	P34949	Mannose-6-phosphate isomerase	MPI	✓	unreviewed	Inferred from homology		5	1	2	1	44.1
High	A0A6P5C6T2	Q13825	methylglutaconyl-CoA hydratase, mitochondrial	AUH	✓	unreviewed	Inferred from homology	Mitochondria	5	1	2	1	21.3
High	A0A3Q1N7L1	P56181	NADH dehydrogenase [ubiquinone] flavoprotein 3, mitochondrial	NDUFV3	✓	unreviewed	Evidence at protein level	Mitochondria	4	1	2	1	55.1
High	A0A8B9X8F9	Q16795	NADH:ubiquinone oxidoreductase subunit A9	NDUFA9	✓	unreviewed	Predicted	Mitochondria, Nucleus	3	1	2	1	42.4
High	A0A8B9W351	Q9UFN0	Nipsnap homolog 3A	NIPSNAP3A	✓	unreviewed	Inferred from homology	Mitochondria, Nucleus	5	1	2	1	28.5
High	A0A4W2IFN3	Q9Y5B8	NME/NM23 family member 7	NME7	✓	unreviewed	Inferred from homology	Axoneme	4	1	2	1	45.1
High	A0A8B9X8Y2	Q9UNZ2	NSFL1 cofactor p47	NSFL1C	✓	unreviewed	Predicted	Nucleus	4	1	2	1	40.9
High	A0A3Q1N4S4	Q92621	Nucleoporin 205	NUP205	✓	unreviewed	Inferred from homology	Nucleus	0	1	2	1	227.5
High	P52175	P15531	Nucleoside diphosphate kinase A 2	NME1-2	✓	reviewed	Evidence at protein level	Nucleus	8	1	2	1	17.3
High	A0A4W2FBS2	Q969R2	Oxysterol-binding protein	OSBP2	✓	unreviewed	Inferred from homology		2	1	2	1	101.8
High	L8HM51	O43291	Pancreatic trypsin inhibitor (Fragment)	M91_08569		unreviewed	Predicted		13	1	2	1	10.4	Acetyl [K74]
High	L8IFZ7	Q8TCG2	Phosphatidylinositol 4-kinase type 2 (Fragment)	M91_04081		unreviewed	Inferred from homology		4	2	2	2	56.4
High	A0A6B0RI32	Q9Y6X6	Phosphoglycerate mutase	E5288_WYG011534		unreviewed	Inferred from homology	Nucleus	1	2	2	2	185.2
High	Q7M2R6	P30153	Phosphoprotein phosphatase type 2A catalytic chain (Fragments)			unreviewed	Evidence at protein level	Mitochondria, Nucleus	11	1	2	1	12.6
High	L8HS93		Placenta-expressed transcript 1 protein (Fragment)	M91_10780		unreviewed	Predicted		5	1	2	1	27.8
High	A0A8F9WNA9	P41222	Prostaglandin-H2 D-isomerase			unreviewed	Evidence at transcript level	Nucleus	7	1	2	1	21.2
High	L8IWL1	Q8IYX7	Protein FAM154A	M91_00259		unreviewed	Inferred from homology	Axoneme, Flagellum	5	2	2	2	54.6
High	A0A3Q1LNB1	P53801	PTTG1 interacting protein	PTTG1IP	✓	unreviewed	Predicted	Nucleus	5	1	2	1	19.1
High	A0A6P5DJG8	Q9HD47	ran guanine nucleotide release factor isoform X2	RANGRF	✓	unreviewed	Inferred from homology	Nucleus	10	1	2	1	19.9
High	A0A8B9WP83	Q9Y3B8	RNA exonuclease 2	REXO2	✓	unreviewed	Inferred from homology	Mitochondria, Nucleus	7	1	2	1	24.6
High	A0A4W2FHV8	O95969	Secretoglobin family 1D member	LOC113886400		unreviewed	Predicted		9	1	2	1	11.3
High	A0A6B0SJC3	P02787	Serotransferrin	E5288_WYG012599		unreviewed	Inferred from homology		2	1	2	1	76.7
High	L8I165	Q7Z5L4	Spermatogenesis-associated protein 19, mitochondrial	M91_08983		unreviewed	Predicted	Flagellum, Mitochondria, Sperm midpiece	10	1	2	1	17.9
High	A7MAZ2	Q86Y82	STX12 protein	STX12	✓	unreviewed	Evidence at transcript level	Nucleus	12	2	2	2	31.3
High	A0A6B0RSI5	Q9GZN6	Transporter	E5288_WYG017661		unreviewed	Inferred from homology		3	2	2	2	84.6	Acetyl [N-Term]
High	L8IPR1	Q96FW1	Ubiquitin thioesterase	E5288_WYG016028		unreviewed	Inferred from homology	Nucleus	3	1	2	1	31.3
High	A0A3Q1M7U3	P41236	Uncharacterized protein			unreviewed	Inferred from homology		4	1	2	1	57.9
High	A0A4W2C6H4	P16219	Uncharacterized protein	ACADS	✓	unreviewed	Inferred from homology	Mitochondria, Nucleus	3	1	2	1	44.5
High	A0A4W2ELB9	Q6ZU69	Uncharacterized protein	LOC113897149		unreviewed	Predicted	Nucleus	1	1	2	1	138.3
High	A0A6B0QW42	Q9HAE3	Uncharacterized protein	E5288_WYG012724		unreviewed	Predicted	Axoneme	2	1	2	1	42.9
High	A0A6B0R7Z6	Q16186	Uncharacterized protein	E5288_WYG004064		unreviewed	Inferred from homology	Nucleus	4	1	2	1	40.7
High	A0A6B0RQD4	Q9UKF5	Uncharacterized protein	E5288_WYG022174		unreviewed	Predicted		2	1	2	1	147.5
High	A0A6B0S2M0	P43686	26S proteasome regulatory subunit 6B	E5288_WYG020234		unreviewed	Inferred from homology	Nucleus	4	1	1	1	55.9
High	Q3T0F4	P46783	40S ribosomal protein S10	RPS10		reviewed	Evidence at transcript level	Nucleus	8	1	1	1	18.9
High	A0A8C0AIE8	P62244	40S ribosomal protein S15a			unreviewed	Inferred from homology	Nucleus	16	1	1	1	14.7
High	F1MJM3	O43506	ADAM metallopeptidase domain 20	ADAM20	✓	unreviewed	Predicted		3	1	1	1	80.8
High	Q2KHU5	Q9BQ69	ADP-ribose glycohydrolase MACROD1	MACROD1	✓	reviewed	Evidence at transcript level	Nucleus	4	1	1	1	35.5
High	A0A3Q1LYU3	Q6DD88	Atlastin GTPase 3	ATL3	✓	unreviewed	Inferred from homology		6	1	1	1	60
High	A0A3Q1MQ08	Q9H115	Beta-soluble NSF attachment protein	NAPB		unreviewed	Inferred from homology		5	1	1	1	24.9
High	A0A4W2C7L2	O95415	Brain protein I3	LOC113899524		unreviewed	Inferred from homology	Nucleus	13	1	1	1	13.6
High	B2D1N9	Q9UNQ0	Broad substrate specificity ATP-binding cassette transporter ABCG2	ABCG2	✓	unreviewed	Evidence at transcript level	Mitochondria, Nucleus	1	1	1	1	73.1
High	A6QLC4	P12830	Cadherin-1	CDH1		unreviewed	Evidence at transcript level		1	1	1	1	97.9
High	A0A6P5DC07	P19784	casein kinase II subunit alpha' isoform X1	CSNK2A2	✓	unreviewed	Inferred from homology	Acrosome, Nucleus	3	1	1	1	41.1
High	A0A8B9XS78	H3BRN8	Chromosome 15 open reading frame 65	C15orf65		unreviewed	Predicted	Axoneme	13	1	1	1	13.7
High	A0A4W2H4Y9	A4QMS7	Chromosome 20 C5orf49 homolog	C5orf49		unreviewed	Predicted		10	1	1	1	16.8	Acetyl [N-Term]
High	A0A6P5BPZ3	Q494V2	cilia- and flagella-associated protein 100 isoform X5	CFAP100	✓	unreviewed	Predicted	Axoneme	2	1	1	1	70.8
High	A0A3Q1LQY1	P26992	Ciliary neurotrophic factor receptor	CNTFR		unreviewed	Inferred from homology		3	1	1	1	43
High	A0A8B9YK94	Q9NTM9	Copper homeostasis protein cutC homolog	CUTC	✓	unreviewed	Inferred from homology	Nucleus	6	1	1	1	28.8
High	E7BTI2	P00403	Cytochrome c oxidase subunit 2	COX2	✓	unreviewed	Inferred from homology	Mitochondria	7	1	1	1	26
High	A0A6B0RUB9	Q15437	D-aminoacyl-tRNA deacylase	E5288_WYG001763		unreviewed	Inferred from homology		2	1	1	1	117.4
High	A0A6B0S6Q7	O95865	Dimethylargininase	E5288_WYG005239		unreviewed	Inferred from homology	Mitochondria	7	1	1	1	34.1
High	A0A3Q1LQ84	Q5VTH9	Dynein axonemal intermediate chain 4	DNAI4		unreviewed	Predicted	Axoneme, Flagellum	3	1	1	1	37.8
High	A0A4W2IK42	Q9Y371	Endophilin-B1	SH3GLB1	✓	unreviewed	Inferred from homology	Mitochondria	4	1	1	1	40.8
High	A0A4W2FIP4	Q8NFF5	FAD synthase	FLAD1	✓	unreviewed	Inferred from homology	Mitochondria	5	1	1	1	50.3
High	A0A4W2D9A8	Q6ZUB1	FAM75 domain-containing protein			unreviewed	Predicted		1	1	1	1	173.9
High	A0A4W2F9L4	Q8N9W8	Family with sequence similarity 71 member D	FAM71D		unreviewed	Predicted	Flagellum, Sperm midpiece	4	1	1	1	46.4
High	A0A6P5DD79	P05413	fatty acid-binding protein, heart	FABP3		unreviewed	Inferred from homology	Nucleus	10	1	1	1	14.8
High	Q0VCD7	P14324	FDPS protein (Fragment)	FDPS	✓	unreviewed	Evidence at transcript level	Nucleus	5	1	1	1	43.1
High	A0A8B9X982	Q8N4E7	Ferritin	FTMT	✓	unreviewed	Inferred from homology	Mitochondria, Nucleus	6	1	1	1	27.3
High	A0A6P5DES4	Q9NXS2	Glutaminyl-peptide cyclotransferase	QPCTL	✓	unreviewed	Inferred from homology		3	1	1	1	42.9
High	A0A3Q1MUU4	Q8N335	Glycerol-3-phosphate dehydrogenase [NAD(+)]			unreviewed	Inferred from homology		3	1	1	1	38.3
High	A0A8B9W924	P49841	Glycogen synthase kinase-3 beta	GSK3B	✓	unreviewed	Inferred from homology	Mitochondria, Nucleus	5	1	1	1	44.4
High	A0A8B9WCZ5	Q9BX68	Histidine triad nucleotide binding protein 2	HINT2	✓	unreviewed	Inferred from homology	Mitochondria	12	1	1	1	17.2
High	A0A4W2HS91	Q9NPH2	Inositol-3-phosphate synthase 1	ISYNA1	✓	unreviewed	Inferred from homology		3	1	1	1	70.6
High	A0A6P5BRQ8	A4D1F6	leucine-rich repeat and death domain-containing protein 1	LRRD1	✓	unreviewed	Predicted		1	1	1	1	98.5
High	A0A4W2DDZ0	P06858	Lipoprotein lipase	LPL	✓	unreviewed	Inferred from homology		3	1	1	1	55.4
High	A0A4W2IMI0	Q14165	Malectin	MLEC	✓	unreviewed	Inferred from homology		4	1	1	1	34.4
High	A0A4W2C6M4	P15529	Membrane cofactor protein	LOC113906936		unreviewed	Predicted	Acrosome	4	1	1	1	41.5
High	A0A6P5C2P6	O43615	Mitochondrial import inner membrane translocase subunit TIM44	TIMM44		unreviewed	Inferred from homology	Mitochondria	2	1	1	1	51.4
High	Q2V0E7	P15941	Mucin VNTR11 (Fragment)	MUC1		unreviewed	Predicted	Nucleus	3	1	1	1	33.4
High	D2KMQ2	Q92523	Muscle carnitine palmitoyltransferase 1B (Fragment)			unreviewed	Evidence at transcript level	Mitochondria	10	1	1	1	18.4
High	A0A8C0AFR6	Q4G0N4	NAD(+) kinase	NADK2	✓	unreviewed	Inferred from homology	Mitochondria	3	1	1	1	61.1
High	A0A4W2HYZ8	Q8N1F7	Nuclear pore complex protein Nup93	SLC12A3		unreviewed	Inferred from homology	Nucleus	1	1	1	1	100.6
High	Q2NKS8	P62942	Peptidylprolyl isomerase	LOC526524	✓	unreviewed	Evidence at transcript level		13	1	1	1	11.9
High	A0A4W2EY96	Q86YW0	Phosphoinositide phospholipase C			unreviewed	Predicted	Nucleus	1	1	1	1	73.9
High	A0A6B0QQF9	Q9BRC7	Phosphoinositide phospholipase C	E5288_WYG000689		unreviewed	Predicted	Nucleus	4	1	1	1	88.1
High	A0A6B0R570	Q13093	Platelet-activating factor acetylhydrolase	E5288_WYG011395		unreviewed	Predicted		5	1	1	1	44.6
High	A0A4W2FNI3	P25789	Proteasome subunit alpha type	PSMA4	✓	unreviewed	Inferred from homology	Nucleus	8	1	1	1	14
High	A0A8B9WA52	P28066	Proteasome subunit alpha type	PSMA5	✓	unreviewed	Inferred from homology	Nucleus	4	1	1	1	30
High	A0A6P5BL96	P28070	Proteasome subunit beta	PSMB4	✓	unreviewed	Inferred from homology	Mitochondria, Nucleus	9	1	1	1	29.1
High	G5E589	P20618	Proteasome subunit beta	PSMB1	✓	unreviewed	Inferred from homology	Nucleus	4	1	1	1	26.3
High	A0A6P5BKW6	Q7Z5V6	protein phosphatase 1 regulatory subunit 32 isoform X1	PPP1R32	✓	unreviewed	Predicted	Axoneme	4	1	1	1	52.7
High	A0A3Q1LFY3	Q8NCQ7	Protein PROCA1	PROCA1		unreviewed	Predicted		4	1	1	1	39.1
High	A0A4W2I6F0	P22061	Protein-L-isoaspartate O-methyltransferase	PCMT1	✓	unreviewed	Inferred from homology		8	1	1	1	26.4
High	A0A4W2BUH5	P11498	Pyruvate carboxylase	PC	✓	unreviewed	Predicted	Mitochondria	1	1	1	1	130.7
High	A0A8B9XSQ7	Q8NCN5	Pyruvate dehydrogenase phosphatase regulatory subunit	PDPR	✓	unreviewed	Predicted	Mitochondria	2	1	1	1	71.6
High	A0A8B9X933	P51148	RAB5C, member RAS oncogene family			unreviewed	Predicted		9	1	1	1	23.1
High	A0A8B9XZE7	Q8WYR4	Radial spoke head component 1	RSPH1	✓	unreviewed	Predicted	Nucleus	5	1	1	1	34.9
High	A0A6B0SDP5	P34096	RNAse_Pc domain-containing protein	E5288_WYG020081		unreviewed	Inferred from homology		16	1	1	1	15.3
High	E1BHQ2	P59797	Selenoprotein V	SELENOV	✓	unreviewed	Predicted		3	1	1	1	40.6
High	A0A4W2E7K6	P05155	Serpin family G member 1			unreviewed	Inferred from homology		3	1	1	1	51.7
High	Q862T3	P63244	Similar to protein kinase C receptor (Fragment)			unreviewed	Evidence at transcript level	Mitochondria, Nucleus	22	1	1	1	8.2
High	A0A3Q1LNL4	Q8N7X2	Sperm-tail PG-rich repeat containing 3	STPG3		unreviewed	Predicted		5	1	1	1	27.7
High	A0A4W2EMK4		Testis expressed 49			unreviewed	Predicted		10	1	1	1	15.4
High	A0A8B9WKF6	Q9P2T0	Theg spermatid protein	THEG	✓	unreviewed	Predicted	Nucleus	3	1	1	1	38.2
High	A0A8B9XRU2	P48307	Tissue factor pathway inhibitor 2	TFPI2		unreviewed	Predicted		6	1	1	1	37.6
High	Q5E956	P60174	Triosephosphate isomerase	TPI1	✓	reviewed	Evidence at transcript level	Nucleus	8	1	1	1	26.7
High	A0A4W2C1A1	Q93009	Ubiquitin carboxyl-terminal hydrolase 7	USP7	✓	unreviewed	Inferred from homology	Nucleus	1	1	1	1	126
High	A0A4W2EA65	Q14DG7	Uncharacterized protein	TMEM132B		unreviewed	Inferred from homology		1	1	1	1	117.6
High	A0A6B0RM76		Uncharacterized protein	E5288_WYG016188		unreviewed	Inferred from homology		4	1	1	1	54.5
High	A0A6B0RNG8	O43324	Uncharacterized protein	E5288_WYG019862		unreviewed	Predicted	Nucleus	9	1	1	1	21.7	Acetyl [K141]; Phospho [S135; T143]
High	A0A6B0RWM3	Q5T2S8	Uncharacterized protein	E5288_WYG004030		unreviewed	Predicted	Axoneme	2	1	1	1	117.3
High	A0A6B0S515	P13866	Uncharacterized protein	E5288_WYG019121		unreviewed	Inferred from homology		2	1	1	1	75.8
High	A0A6B0S6U3	Q5SQS8	Uncharacterized protein	E5288_WYG005284		unreviewed	Predicted		3	1	1	1	42.4
High	A0A8B9XXT1	P30084	Uncharacterized protein			unreviewed	Inferred from homology	Mitochondria	4	1	1	1	53.7
High	A0A8B9Y904	O95298	Uncharacterized protein			unreviewed	Inferred from homology	Mitochondria	15	1	1	1	8.2
High	A0A8B9YRU2	Q30KQ7	Uncharacterized protein			unreviewed	Predicted		9	1	1	1	16.7
High	G3X7F3	P08603	Uncharacterized protein	LOC100336868		unreviewed	Predicted		1	1	1	1	94.8
High	A0A4W2IIW9	O95498	Vanin 2	VNN2	✓	unreviewed	Inferred from homology		3	1	1	1	58.3
High	A0A4W2EKN2	Q8IV63	VRK serine/threonine kinase 3	VRK3	✓	unreviewed	Predicted	Nucleus	2	1	1	1	50.9
High	A0A8B9XFX3		WD repeat domain 64	WDR64	✓	unreviewed	Predicted		1	1	1	1	123.4

## Sheet: Studies Analysed
Byrne et al 2012		Kasvandik et al. 2015		Shen et al. 2021
Accession	Gene	Accession	Gene	Accession	Gene
A0JNG3	NHEDC1	P02784	BSP1	F1MZV1	HK1
A0JNI2	KLHL10	Q32LB5	GLIPR1L1	Q3MHM5	TUBB4B
A0JNI4	SRR	F1MQL4	SPINT4	F1N191	IL4I1
A0JNM2	TXNDC8	G8CY12	DEFB126	Q6B856	TUBB2B
A0N4V7	TCRA	P00570	AK1	Q3ZBU7	TUBB4A
A2AEE7	CELSR2	Q3MHM5	TUBB4B	P00829	ATP5B
A2N6K9	TCP10B	P81019	BSP5	F2Z4K0	LOC100295712
A2VDL2	SLC2A3	G3X800	LOC786575	Q2HJ86	TUBA1D
A2VE05	PARP11	Q9BGI1	PRDX5	F1MYH5	AKAP4
A2VE13	MAL2	F1MYA6	IZUMO4	G5E622
A2VE36	PRSS45	G5E622	ADAM21	P60712	ACTB
A4FV03	UBA6	F1N2F2	PGAM2	P00570	AK1
A4IFP7	ARF5	Q2KJD2	VAMP3	E1B8N5	ATP1A4
A5D7E6	CD82	P58352	SLC2A3	P02662	CSN1S1
A5D7U1	PLET1	Q5W5U3	HK1	P81948	TUBA4A
A5PJD4	KLKBL4	F2Z4C1	TUBA1A	E1BNL3	ZAN
A5PJF5	BRI3BP	Q148J4	RAB2A	B5B0D4
A5PK12	CD177	Q2NKT7	MGC137030	A0A140T897	ALB
A5PK39	TPP2	E1BNS9	LDHC	P02754	LGB
A5PK71	PACRG	Q2YDG7	SPACA1	B3VTM3
A5PKD7	SMPD4	Q2YDK3	SPAM1	Q2HJB8	TUBA8
A6H768	GALK1	Q32P93	GML	F1MHK9
A6H798	LOC616153	E1BI52	PRSS42	F1MWT0	MAN2C1
A6NN04	LRRC37B	O77780	ADAM2	P0CB32	HSPA1L
A6QLC1	PADI1	P63103	YWHAZ	F1MBQ1	PPEF1
A6QLL8	ALDOA	Q2KII2	MS4A5	A2VDL2	SLC2A3
A6QLS9	RAB10	Q32PB3	SPACA4	G5E5C6	ACR
A6QM02	NUP188	G5E6C5	ADAM21	G3X800
A6QNL4	ZNF667	F1MB31	PRSS46	Q76LV2	HSP90AA1
A6QNW6	SLC26A8	F1ML28	PRSS48	P20004	ACO2
A6QPA7	AMPD1	Q6B856	TUBB2B	Q3ZBH0	CCT2
A6QPE2	IZUMO4	G3N3C2	LOC784630	E1B7S8	ACRBP
A6QPE3	TEX101	P61585	RHOA	F1MU43	ODF2
A6QPG5	SLC6A9	P17697	CLU	Q2KJE5	GAPDHS
A6QPW2	LUZP2	Q3ZBX0	BSG	Q32KZ2	ACTL7A
A6QQ56	FMR1NB	Q2TBW4	PKD2L2	F1MQJ0	ACE
A6QQZ8	TRIO	P29392	SPADH1	G1K1X0	UQCRC1
A6QR35	SCAMP2	E1B8N5	ATP1A4	Q17QK3	CPQ
A6QR55	USP4	Q32LE5	ASRGL1	P79343	bovine proacrosine
A7E3B2	DNASE1L3	Q32L74	AQP7	F1MIB8
A7LM98	DEFB122A	E1BJD3	TMEM190	G3X757	VCP
A7MAZ2	STX12	P04557	BSP3	F1MTV1	SPAM1
A7MB90	CSNK1G2	Q32KN6	PGK2	F1MB08	ENO1
A7MBA2	PSMD1	E1B9P4	ELSPBP1	P23004	UQCRC2
A8E4P3	STOM	O77779	ADAM1	Q2HJI1	SDHA
A8PVV5	SYPL1	G3MYX6	ADAM21	F1MF73	C1orf56
A8YXY9	MAN2C1	F1N191	IL4I1	Q32LG3	MDH2
B0KWD3	MRPL9	E1BC58	RAP2B	P68399	CSNK2A1
B1AWG4	LRRC37A	Q2PMM0	IAM38	F1MVP6
B1MTC5	LRRK2	F1MIM1	-	P00514	PRKAR1A
B2RXY0	KIAA0556	Q17QK3	CPQ	P02663	CSN1S2
B3SI05	ATNA	Q3T064	ROPN1	A4FUC5	ACSS1
B4DPV2	ABCA10	Q9N2J2	GPX4	P00515	PRKAR2A
B7XCW9	ABCA1	E1B7I3	LOC615247	E1B7X2	LOC616410
B7Z592	LEREPO4	E1BCW3	PFKP	D3K0R6	ATP2B4
B7ZMC3	LRRC37A2	F1MBQ1	PPEF1	A6QLL8	ALDOA
C6L260	trbj2-5	O46414	FTH1	F1MXX6	MFGE8
D2H4Z6	PANDA_004917	Q3MHW6	SLC16A1	P48818	ACADVL
D2HA89	PANDA_007303	P0CB32	HSPA1L	Q3ZBD7	GPI
D2HV74	PANDA_016243	E1BFF7	CKLF	E1BCW3	PFKP
D2I2F5	PANDA_019570	F1MB26	ENTPD1	Q2KIV8	GSTM3
D3K0R5	PMCA4	O18956	ENTPD1	P31404	ATP6V1A
D3ZDX4	Olr348	P00514	PRKAR1A	F1MH21	MMEL1
E1B793	STK36	E1B7M0	PRSS41	Q148J4	RAB2A
E1B7A4	GLIPR1L2	A5D7E6	CD82	O77797	AKAP3
E1B7I3	ADAM4	F1MHK9	ABCA3	F1MQX0	ACSS1
E1B7S8	ACRBP	F1MX68	CPVL	E1BNS9	LDHC
E1B7Z8	SLCO6A1	E1BFM2	PRSS50	P61287	PPP1CC
E1B8H0	PEAK1	G1K1R6	GALK1	Q2PMM0
E1B8N5	ATP1A4	A6QLL8	ALDOA	P49951	CLTC
E1B8Q0	SYPL1	A7YW37	CD58	Q2TA38	TEKT4
E1B9M9	HIST4H4	Q0VCU3	CTSF	P00517	PRKACA
E1B9P4	ELSPBP1	Q3SZB7	FBP1	A7MB90	CSNK1G2
E1B9V5	CATSPERB	P00515	PRKAR2A	Q2T9W4	ACTL9
E1B9Y3	LCN12	Q2T9M8	SNAP23	Q3T0K2	CCT3
E1BA11	FAM184A	Q2YDM3	MS4A13	F1ML28
E1BA99	ADAM3A	Q17QL5	TMEM30A	Q29RK1	CS
E1BBK6	NPNT	E1B7A4	GLIPR1L2	A6H768	GALK1
E1BBM9	ADAM5	P63048	UBA52	F1N058	ROPN1
E1BBX5	AOX3	E1B9Y3	LCN12	E1BCN4	ACSBG2
E1BC58	RAB2B	Q32KZ2	ACTL7A	Q2NKZ3	ADAM32
E1BCP6	JAK2	Q2NKZ3	ADAM32	F1N0E5	CCT4
E1BCR1	ABCA3	Q2T9Y2	PRSS40	F1MN30	SPACA1
E1BCW3	PFKP	F1MUB8	SPATC1	Q2NKZ1	CCT7
E1BDA8	IZUMO1	Q32KN8	TUBA3	P17697	CLU
E1BDE4	DEFB1	E1B7S8	ACRBP	Q2HJH1	DNPEP
E1BDR1	RNASE9	P15246	PCMT1	F1N369	ZPBP
E1BG41	NUP133	G3MZT7	ADAM30	E1BJG2	RSPH6A
E1BGM8	PRSS50	P00517	PRKACA	F1MMY0	LOC100297820
E1BI52	PRSS42	A7E3Q2	HSPA2	Q2TA22	ACSL6
E1BIN5	CUL3	Q2TA43	ACTRT2	Q28049	alfaLA
E1BJD3	TMEM190	A6QNU3	CD46	Q76LV1	HSP90AB1
E1BJE3	ALPI	P52175	NME1-2	G5E531	TCP1
E1BKP6	CEP250	A2VE36	PRSS45	Q2T9Y3	PDHA2
E1BKY7	MPI	Q58D31	SORD	P58353	SLC2A5
E1BLI4	SPADH1	A0JNM2	SPTRX3	E1BM47	MROH2B
E1BM27	CLMN	Q08DD1	ARSA	E1BC58	RAB2B
E1BM47	HEATR7B2	A5PK71	PACRG	Q0VCU3	CTSF
E1BN73	RANBP17	P30932	CD9	F1MUB8	SPATC1
E1BNL3	ZAN	Q2T9S4	PGP	Q3ZC07	ACTC1
E1BNS9	LDH	E9LZ03	PROM1	F1MX07	TEKT3
E1BPD8	PDE11A	A5D7M5	ADAM3A	F1N206	DLD
E1BPK6	MYO6	Q3ZBD7	GPI	F1MHC2	STXBP2
E1BPX2	EDIL3	Q3MHW9	CYB5R1	A6QPE2	MGC148336
E1BPY2	AFAF	Q9BDG1	ACE	P11966	PDHB
E2QWF1	RPS2	Q2HJH1	DNPEP	G3N3C2
E2QWY1	SIPA1L2	P16116	AKR1B1	G3MZE3	PKDREJ
E2RBD6	ESPL1	A6H758	C11H9ORF9	Q2YDN4	CCDC105
E9LZ03	PROM1	G5E5W3	ADAM20	Q2KJD2	VAMP3
F1MB31	PRSS46	F1MQJ0	ACE	A7E3Q2	HSPA2
F1MBQ1	PPEF1	Q32LG3	MDH2	F1MX05	SCCPDH
F1MFB9	SLC6A16	A3KFF6	WBP2NL	F1MTR1	IQGAP2
F1MFC4	ATP8B3	Q3T0C6	ATP1B3	F1N3R5	AQP7
F1MHK9	ABCA14	F1MJM3	ADAM20	F1MUZ9	HSPD1
F1MIB8	ABCA17	G5E531	TCP1	F1MY28	BAG6
F1MIM1	ENSBTAP00000044687	Q17QF5	PRKAR1B	Q2HJ97	PHB2
F1MIR4	RAB2A	Q2KIS9	TSPAN8	E1BKF9	CFAP52
F1MJB9	ENSBTAP00000051786	Q3MHN0	PSMB6	F1MNT3	LIPE
F1MKX4	PSME4	Q3MHR0	LYPLA1	F1MAU4	PRCP
F1ML28	PRSS44	Q2KJE5	GAPDHS	P62157	CALM
F1MLR1	CD46	Q2TBX6	PSMB1	O02691	HSD17B10
F1MMY0	PTCHD3	Q32L26	EFCAB1	Q28068	CCIN
F1MNL6	NUP210L	Q58D70	PPP2CA	Q3ZCI9	CCT8
F1MNT1	NUP155	A5D7U1	PLET1	Q3MHW9	CYB5R1
F1MP29	ATP8B5	F1MWT0	MAN2C1	F1MYG0	OAT
F1MP83	PRSS42	Q3ZCI9	CCT8	P63103	YWHAZ
F1MPW7	NUP210	A7E3S8	ST13	Q2TA43	ACTRT2
F1MQ37	MYH9	G3N0F4	PRSS21	P79136	CAPZB
F1MQF9	SLC9A10	A6QPW2	LUZP2	E1BLG0	AK8
F1MQJ0	ACE	P33672	PSMB3	Q32KN6	PGK2
F1MQL4	SPINT4	G3N3N1	ARF6	Q32KL7	SPESP1
F1MR66	PRSS55	F1MTU4	TPSG1	Q148N0	OGDH
F1MRS1	PPP4R1	A7MB90	CSNK1G2	Q32LB5	GLIPR1L1
F1MUB8	SPATC1	G3MZE3	PKDREJ	P00125	CYC1
F1MUP7	PGK2	F1MIB8	ABCA3	A6H758	C11H9ORF9
F1MUP9	VAT1	Q3T0Q4	NME2	P15103	GLUL
F1MVP6	C9orf29	F1MVP6	-	Q5XQN5	KRT5
F1MW89	PRSS21	A6QLB8	GSK3A	Q3MHX5	SUCLG2
F1MWD3	CCT5	Q05927	NT5E	B2KJ42
F1MWF0	HIP1	E1BCN4	ACSBG2	Q2KIU7	RSPH9
F1MXQ5	CAPN11	Q32LC5	CMTM2	E1BKL4	CILP2
F1MY12	TIMP4	P41976	SOD2	G5E6C5
F1MY28	BAG6	Q32PB1	PFN3	A0A140T8A9	CSN3
F1MZU2	NSF	Q2KJH9	ALDH9A1	M5FJY9	PGP
F1N0B2	ATP8A2	F1MMY0	PTCHD3	F1MWF0	HIP1
F1N191	IL4I1	Q2YDI9	FTMT	F1MFC4	ATP8B3
F1N1V3	NUP205	Q2YDE4	PSMA6	G3MYX6
F1N3G6	ATP11C	Q3T024	ROPN1L	Q3T056	LDHAL6B
F1N3U5	VNN2	P13696	PEBP1	Q2T9Q6	TEKT2
F1N4J4	SYT7	G3MZ95	FHL1	Q3ZC87	PKM2
F1N556	USP7	Q9XSJ4	ENO1	Q95M18	HSP90B1
F1N5C7	MAN2C1	P33097	GOT1	Q32KP0	SMRP1
F1N5H1	NRK1	G3N041	CT47A1	F1MC11	KRT14
F1N5M4	SLC44A5	Q2T9S6	RHCG	P10096	GAPDH
F1N5Y9	GNB4	Q3ZCK9	PSMA4	P18892	BTN1A1
F1N6H1	LRP2	F1N3G6	ATP11C	A6QNX2	DPP7
F2Z4K0	TUBA3E	Q32L61	CABYR	Q2KI90	SIAE
O02853	PTGDS	P63258	ACTG1	F1MZU2	NSF
O46414	FTH1	Q2NL29	ISYNA1	P02666	CSN2
O46415	FTL	Q3ZBH0	CCT2	Q148D3	FH
O77779	ADAM1	E1BLW6	PRSS55	E1BI52	PRSS42
O77780	ADAM2	P23356	UCHL1	A5PK39	TPP2
O77797	AKAP3	Q5E987	PSMA5	Q17QF5	PRKAR1B
P00442	SOD1	O46415	FTL	A6QQA8	QSOX1
P00514	PRKAR1A	E1BBM9	ADAM5	A4FV94	KRT6A
P00515	PRKAR2A	Q3T0K2	CCT3	F1MKL5	ADAM3A
P00517	PRKACA	P10123	RLBP1	F1MI32	ATP1A1
P00570	AK1	A4FV54	RAB8A	Q08DD1	ARSA
P00669	RNASE1	P58353	SLC2A5	A5D974	ACAD9
P00974	BPTI	Q5E9K0	PSMB2	A6QLB8	GSK3A
P01035	CST3	F1MDX6	GLB1L3	F1MWD3	CCT5
P02671	FGA	P09487	ALPL	Q1RMN0	AGA
P02769	ALB	A0JNG3	NHEDC1	A0A077S1J5	LYZA
P02784	BSP1	F1MW14	RANGRF	P13621	ATP5O
P03929	ATP8	Q2T9P2	DNAJC5G	Q32PB1	PFN3
P04557	BSP3	G3MX65	WFDC2	A5D9G3	LOC283398
P05131	PRKACB	Q3T067	SCCPDH	G3N0V2	KRT1
P06833	PYY2	Q3ZBY4	ALDOC	F1MDX6	GLB1L3
P07107	DBI	Q58DU5	PSMA3	F1MCM7	KIAA1683
P0C0S4	H2AFZ	F1MY12	TIMP1	F1N7P3
P0CB32	HSPA1L	Q5E946	PARK7	Q2T9M8	SNAP23
P0CG53	UBB	P00829	ATP5B	F1ML59	NT5C1B
P0CH28	UBC	D3K0R5	PMCA4	F1MIL6	ACRV1
P10096	GAPDH	Q76LV2	HSP90AA1	P31408	ATP6V1B2
P15103	GLUL	Q2TA14	PRCP	E1B7I3	LOC615247
P15396	ENPP3	P68399	CSNK2A1	F1MXX0	IMMT
P15497	APOA1	Q3T108	PSMB4	E1BIN5	CUL3
P16368	TIMP2	Q3T0Y5	PSMA2	G3N041	LOC617503
P16386	LIPE	A5D977	RALB	Q0VCX2	HSPA5
P17697	CLU	Q2NKS8	LOC526524	F1MWY9	ECI2
P19120	HSPA8	F1MJB9	BSPH1	P15690	NDUFS1
P19858	LDHA	P61285	DYNLL1	A6QPG5	SLC6A9
P21671	PLCD4	Q07130	UGP2	F1N3G6	ATP11C
P21782	PTN	A5D9D1	VNN2	F1MX68	CPVL
P22226	CATHL1	P79343	ACR	P25708	NDUFV1
P24627	LTF	Q2YDD9	SLC25A31	P00974
P28291	CCL2	Q3ZBG1	RAB14	Q24JZ7	OXCT1
P28782	S100A8	P31404	ATP6V1A	G3X6E2	FAM166A
P28783	S100A9	Q32PI5	PPP2R1A	P56701	PSMD2
P29392	SPADH1	F1N0T3	SERPINB6	Q3SZ00	HADHA
P30932	CD9	P02662	CSN1S1	F1MDK8	SLC25A31
P31404	ATP6V1A	F1N327	MPI	Q3ZBY4	ALDOC
P31408	ATP6V1B2	Q08DQ8	SLC26A6	Q3ZBX0	BSG
P31976	EZR	A8E4P3	STOM	Q2TBH3	ARPM1
P35662	CYLC1	Q5E956	TPI1	G3X6A7	ODF3
P46193	ANXA1	Q2T9W4	ACTL9	A5PKJ3	DCTN1
P49951	CLTC	Q3SZQ1	NCSTN	F1MKT3	PLCD4
P54281	ECLC	F1MTR1	IQGAP2	G1K1H0	ADAM2
P55206	NPPC	F1MVP4	ADAM30	Q3T0R7	ACAA2
P56701	PSMD2	P61287	PPP1CC	Q9MYM4	GAA
P58353	SLC2A5	P19858	LDHA	F1MY69	SLFNL1
P60712	ACTB	A6QPE3	TEX101	F1MH99
P61287	PPP1CC	E1B7Z8	SLCO6A1	P81265	PIGR
P61585	RHOA	E1BIN5	CUL3	G3MXL3	KRT3
P62157	CALM	Q2HJ54	PITPNA	F2Z4F5	DPP3
P63026	VAMP2	Q5EA79	GALM	F1N2F2	PGAM2
P63048	UBA52	G3MWG7	EFCAB6	Q3T010	PEBP4
P63103	YWHAZ	E1BLK7	SPATA18	O46415	FTL
P63258	ACTG1	Q3T084	CCT6B	F1N0B2	LOC536660
P79105	S100A12	Q32KW7	PDZD9	Q08DN5	MGC142781
P79136	CAPZB	Q32L54	SPAG6	F1MWN8	CFAP58
P79343	ACR	Q32L91	ACTL7B	P81019
P79345	NPC2	Q3ZBT1	VCP	F1MIH9	PLBD2
P81019	BSP5	A6QPG5	SLC6A9	F1MY02	ADAM1B
P82292	SPADH2	E1BEG3	TMEM202	F1MFA3	PITRM1
Q05204	LAMP1	A8PVV5	SYPL1	P62992	RPS27A
Q05927	NT5E	Q2NKZ1	CCT7	P62194	PSMC5
Q07130	UGP2	P31408	ATP6V1B2	F1ME97	OPLAH
Q08DQ8	SLC26A6	E1BDA8	IZUMO1	A0A0F6QNP7	C3
Q08DU0	PRSS8	Q2KIM0	FUCA1	A5D9E7	HADHB
Q0II45	PRSS47	F1MWU9	HSPA6	E1BCP9	GLB1L
Q0IIB9	LOC777692	F1MY69	SLFNL1	Q32L54	SPAG6
Q0IIC1	ACSBG2	Q58DK4	DAK	A6QNZ7	KRT10
Q0P565	HDDC2	E1BD83	PSMA8	G3MWU1	TXNRD1
Q0PEU9	EFR3A	Q3ZCH9	HDHD2	P33097	GOT1
Q0VBW2	CNFN	Q58D71	LRRC57	E9LZ03
Q0VC02	AAAS	Q4R0H2	SPADH2	P00727	LAP3
Q0VCG8	ZPBP2	F1N4D7	GDPD4	A7MBA2	PSMD1
Q0VCU3	CTSF	A0JNI4	SRR	E1BBT9	HSPA4L
Q0VD06	NPTN	F1MNQ8	STX2	P13135	CAPNS1
Q14592	ZNF460	A6QLS9	RAB10	F1MIM1	LOC104976250
Q148J4	RAB2A	P02769	ALB	F1MN74	IDH3A
Q17QL5	TMEM30A	A6QNX2	DPP7	F1MXQ5	CAPN11
Q17QP9	PSMD14	Q2YDK7	SPTRX2	Q2KJ46	PSMD3
Q1RMJ6	RHOC	Q58DC0	CPPED1	P12344	GOT2
Q1RML9	PLA2G7	Q32KL2	PSMB5	G3N2D2	TSSK1B
Q1RMN0	AGA	A6QLA2	PI4K2B	Q0PEU9
Q1RMX7	NANS	Q9XS94	AKAP4	Q3ZBQ0	SIRT5
Q27975	HSPA1A/HSPA1B	Q32LB7	ATP6V1E2	F1MLV1	PSMC6
Q28068	CCIN	Q2KIV8	GSTM3	P67774	PPP2CA
Q28181	CNGB1	A7MBJ5	CAND1	P13696	PEBP1
Q28910	DMBT1	F1N7P3	LPCAT2B	Q3ZCH0	HSPA9
Q29444	MANBA	Q2TBH3	ARPM1	Q32LE5	ASRGL1
Q29455	DNAJC5	Q3ZCI4	PGD	A5D973	PPP2R1A
Q29466	ATP6V0A1	Q58DN4	PPME1	E1B7Q2	AK7
Q29RT3	MS4A13	P81125	NAPA	O77784	IDH3B
Q2HJ81	TUBB6	F1MR35	ACE3	E1BN01	DNALI1
Q2HJ86	TUBA1D	Q3T145	MDH1	A0JN77	DAK
Q2HJB8	TUBA8	F1MI43	SPA17	P68103	EEF1A1
Q2HJH2	RAB1B	Q2T9U2	ODF2	O62828
Q2KHY8	CD37	Q2KIK5	SPATA32	Q6B857	CFAP20
Q2KI42	PSMD11	Q3SZW1	TSSK1B	Q9N0F3	SARS2
Q2KI48	PTTG1IP	Q148J8	IDH3A	Q02337	BDH1
Q2KI56	COPS7B	Q2NKZ8	GK	P23709	NDUFS3
Q2KI58	ZNF181	F1MXQ5	CAPN11	Q5E956	TPI1
Q2KII2	MS4A5	A6H7A9	GSK3B	A6QPW2	MGC157332
Q2KIK5	LOC767871	Q5I597	BHMT	Q1RML2	PLCZ1
Q2KIS9	TSPAN8	Q2KIW6	PSMC6	Q3ZBG1	RAB14
Q2KIV8	GSTM3	Q2T9X2	CCT4	F1N6M5	CCDC183
Q2KIW6	PSMC6	A5D984	PKM2	Q5E9F9	PSMC2
Q2KJ25	PSMD12	G1K1Q2	TXNRD1	Q2NKS5	MGC137053
Q2KJ46	PSMD3	E1B9S3	SELV	Q58CP0	IDH3G
Q2KJD2	VAMP3	F1MHC2	STXBP2	F1MKX4	PSME4
Q2KJE5	GAPDHS	E1BJE3	ALPI	Q29RT3	NYD-SP21
Q2LGB5	TOLLIP	Q58DG1	MYG1	E1BHW8	UBXN11
Q2NKT7	MGC137030	F1MY24	CCT8L2	Q32KS3	CAPZA3
Q2NKU4	CARHSP1	F1MH21	MMEL1	F1MG92	PDP1
Q2NKV1	ANG1	Q3SZH7	LTA4H	Q3T165	PHB
Q2NKZ1	CCT7	E1BE98	XPO1	F1MNT1	NUP155
Q2NKZ3	ADAM32	Q1P9Q3	ACO2	A0A140T8A5	IDH1
Q2NKZ5	CST15	Q2KHU5	MACROD1	Q2TBW4	PKD2L2
Q2NL10	STXBP2	A6QQM1	CCNY	E1BD83	PSMA8
Q2T9M8	SNAP23	Q2TA34	MENT	F1MFR7	SLC9B1
Q2T9N7	LYZL4	Q76LV1	HSP90AB1	A6QNW6	SLC26A8
Q2T9P2	DNAJC5G	P67827	CSNK1A1	Q29RZ0	ACAT1
Q2T9P5	TMEM30C	Q2TA22	ACSL6	Q32KL2	PSMB5
Q2T9S0	TUBB3	Q1JPJ8	THOP1	E1BCW8	ANTXRL
Q2T9S4	PGP	Q3T0W4	PPP1R7	Q2HJD7	HIBADH
Q2T9S6	RHCG	A7YW22	JAM3	Q32LL7	ENTPD1
Q2T9U2	ODF2	A5PK39	TPP2	Q02368	NDUFB7
Q2T9X2	CCT4	F1MNT3	LIPE	Q3SZB4	ACADM
Q2T9Y2	LOC529047	Q2T9S8	GOT1L1	A6QQ65	LOC789612
Q2TA22	ACSL6	A6QQR7	GPD1L	P20427	CSNK2A2
Q2TA28	SIRPD	F1MEL1	NTT5	Q04467	IDH2
Q2TA38	TEKT4	Q1JP95	PSMC3	F1MB26	ENTPD1
Q2TBL2	CADM1	F1MM97	SHH	Q0IIG5	PFKM
Q2TBW4	PKD2L2	A5PJD6	ATL3	G1K180	RIBC2
Q2YDD6	SYNGR4	E1BBT9	HSPA4L	A0JNI2	KLHL10
Q2YDG7	SPACA1	F1MFC4	ATP8B3	Q1RMM9	NAGA
Q2YDI7	TEKT5	G3X6J2	SPATA31D1	A5PK72
Q2YDK3	SPAM1	Q0VCK0	ATIC	P11151	LPL
Q2YDK7	TXNDC3	F1MPW5	PDE10A	P21856	GDI1
Q2YDL8	LOC780846	Q29RT3	MS4A14	A0JNI4	SRR
Q32KN8	TUBA3	E1BNL3	ZAN	G5E5T5
Q32KP0	C9orf24	E1BHP0	MAN2B2	Q32L91	ACTL7B
Q32KR2	ACRV1	J9ZXG5	ITGAV	F1N7X7	FAM71B
Q32KS3	CAPZA3	F1ME38	UBA6	F2Z4I5	ARL8B
Q32KV0	PGAM2	E1BKT9	DSP	Q3SWX2	ACOT9
Q32KZ7	ZPBP	E1BED7	HYDIN	Q2TBV3	ETFB
Q32L40	TCP1			Q3MHL7	CCT6A
Q32L74	AQP7			A6QR35	SCAMP2
Q32L99	PTGR2			Q3SZI0	MPI
Q32LA3	MGC134473			A7MAZ2	STX12
Q32LA7	H2AFV			E1BFJ3	SLC26A6
Q32LB5	GLIPR1L1			A6QLU1	GPD2
Q32LC5	CMTM2			Q3MHP2	RAB11B
Q32LD3	LYPD4			Q32LN4	CCDC19
Q32LL7	ENTPD1			F1MYG5	LMNA
Q32LM2	SGTA			Q58DK1	CPT1B
Q32P86	DEFB119			Q9N2J2	GPX4
Q32P93	GML			A7MBH5	CCDC151
Q32PA1	CD59			F1MVL2	ACADS
Q32PB3	SPACA4			Q8SQ21	HINT2
Q32PE6	PLP2			A3KMV5	UBA1
Q32PF2	ACLY			F1MR35	ACE3
Q32PJ1	ABCG2			P19858	LDHA
Q32S29	H2B			F1N1W5	NIT1
Q3B7M2	HAGH			Q2KJB1	40422
Q3MHL7	CCT6A			A0JNM2	TXNDC8
Q3MHM5	TUBB2C			P13272	UQCRFS1
Q3MHP2	RAB11B			F1MY24	CCT8L2
Q3MHR3	DYNLL2			Q3T077	TPPP2
Q3MHW6	SLC16A1			A5PJZ5	NUP93
Q3MHW9	CYB5R1			Q17QL5	TMEM30A
Q3MHY9	ACTR1A			A5PJT0	MBLAC2
Q3MIE6	PRP-2			P32007	SLC25A6
Q3SYS3	SPA17			P35662	CYLC1
Q3SZ81	PSMC3			Q28092	CYLC2
Q3SZB7	FBP1			P34942	NDUFA10
Q3SZF2	ARF4			Q08DL0	SLC3A2
Q3SZQ1	NCSTN			E1B8W3	ARMC4
Q3SZT4	C13orf16			P05631	ATP5C1
Q3SZY8	MGC128040			Q2YDE4	PSMA6
Q3T010	PEBP4			Q32LD3	LYPD4
Q3T030	PSMC4			E1BP91	NPEPPS
Q3T064	ROPN1			E1BJD3	TMEM190
Q3T067	SCCPDH			A7MBJ5	CAND1
Q3T077	TPPP2			Q2T9Y2	LOC529047
Q3T084	CCT6B			A1A4I8	XPO7
Q3T0B2	PSMD6			Q08D91	KRT75
Q3T0C6	ATP1B3			Q32KZ9	TEKT1
Q3T0E7	PPP1CA			A6H7A9	LOC790875
Q3T0K2	CCT3			P84080	ARF1
Q3T0P6	PGK1			M5FMT6	HAGH
Q3T0W4	PPP1R7			P34943	NDUFA9
Q3T0X5	PSMA1			Q5E962	AKR1B1
Q3T0Z0	WFDC2			F1N124	LRRC23
Q3T173	FHL1			Q2T9M4	DRC7
Q3ZBD7	GPI			G3N136	TSSK2
Q3ZBF1	FLAD1			P09487	ALPL
Q3ZBG1	RAB14			F1N343	CCDC136
Q3ZBH0	CCT2			A8E4N3	RSPH3
Q3ZBT1	VCP			Q58DU5	PSMA3
Q3ZBT5	STX7			Q32P93	GML
Q3ZBU7	TUBB4			G3MWG7	EFCAB6
Q3ZBX0	BSG			E1BH49	FSIP2
Q3ZC00	LCP1			E1B9R5	DNAH8
Q3ZC87	PKM2			Q2NKZ8	LOC538702
Q3ZCG6	FKBP1A			Q32LB7	ATP6V1E2
Q3ZCI9	CCT8			A6QR21	MTCH2
Q3ZCK2	RALA			A7MB28	NDRG3
Q4TUB7	GPX5			Q3SZR5
Q4V8G7	Mlf1ip			A7YWE4	ALDH4A1
Q50I03	ACACB			E1BCN8	PHOSPHO1
Q572K4	PI35.0200c			Q17QH9	IQCD
Q58D31	SORD			P00426	COX5A
Q58DR5	SCAMP3			Q58D33	C12orf10
Q5E956	TPI1			F1MNL6	NUP210L
Q5E962	AKR1B1			Q3MHW6	SLC16A1
Q5E964	PSMD13			F1MJY8	IRGC
Q5E9D7	PSMC1			Q08DW2	PRPSAP1
Q5E9F9	PSMC2			E1B7G3	STUB1
Q5SR54	CLSTN1			P08760	AK3
Q5TB88	TCP11			E1BHP0	LOC523503
Q5W5U3	HK1			E1BM93	RDH11
Q60473	ADAM6			Q3MHW4	SQRDL
Q65A17	ABCB1			B1P072	COX2
Q6FH17	ARF6			E1BJL9	CCDC173
Q6NWW9	Fndc3b			F1MB31	PRSS46
Q6Y1E2	PLP2			A5PJD6	ATL3
Q6ZUB1	C9orf79			P00126	UQCRH
Q70IB2	RNASE10			A0JNK3	HTRA2
Q76LV1	HSP90AB1			P00129	UQCRB
Q76LV2	HSP90AA1			F1MVX2	LANCL1
Q7Z418	KCNK18			G3N0W4	TMEM210
Q7Z5P9	MUC19			A7YY24	IGBP1
Q862U7	DYNLL1			Q28205	TBCD
Q86YE8	ZNF573			Q32L61	CABYR
Q8BGX3	Lrtm2			F1MNQ4
Q8HZY1	SERPINE2			E1BNA2	XPNPEP3
Q8IWC3	MMP17			F1MMA3	C3orf30
Q8MJ10	LEP			C0LSL0	H-FABP
Q8MJN0	FUNDC2			Q3T0T0	GDE1
Q8NCX0	CCDC150			Q2T9S6	RHCG
Q91W97	HKDC1			E1B715	KIF9
Q95114	MFGE8			A6QPH7	AKR7A2
Q96F86	EDC3			A5PKG4	NFS1
Q96QE4	LRRC37B			E1BED9	GSTO2
Q9BDG1	ACE			Q2KI42	PSMD11
Q9BGI1	PRDX5			F1MNH2	RSPH1
Q9GLR1	PCSK1			Q9BGI1	PRDX5
Q9MZ34	SLC6A6			Q6YFP9	COX6B2
Q9MZG3	DBIL5			A4FUZ6	HSDL2
Q9N2I2	SERPINA5			E1B7A4	GLIPR1L2
Q9QX22	TPMT			A5D7M3	GAS8
Q9XS94	AKAP4			Q3T0X5	PSMA1
Q9XSI6	SHH			A8E4P3	STOM
Q9XSJ4	ENO1			E1BAJ3	CCDC40
Q9XT97	PSEN1			A3KMV3	WWP2
				Q3SZW9	DNAJB13
				M4MFL5
				A4FUZ3	PSMC1
				F1MY12	LOC101905587
				A0A140T842	LONP1
				E1BKH1	EFHC1
				F1MP48	CCT6B
				Q2TBQ6	HSPB9
				F1MSC3	ACACB
				F1MDE9	LOC780846
				Q32LH1	DYDC1
				P68002	VDAC2
				Q32KS2	DNAI1
				G3MXG2	CCDC166
				F1MUP9	VAT1
				A7E3X2	CSNK1G1
				Q2TBH7	RAB4A
				F1N1M7	CPT2
				Q2KJ25	PSMD12
				A1L565	CD1D
				Q0II28	RAB4B
				E1BLW6	PRSS55
				Q5E9H9	ABHD10
				F1N338	HADH
				P22439	PDHX
				E1BBE0	THEG
				Q2T9W3	CCDC63
				A7E372	HDAC11
				F1N5W4	ENPP5
				Q0V8B1	C1orf192
				Q2M2T2
				F1ME41	LOC101902172
				A6H798	LOC616153
				O62829	PPM1A
				A6QPE3	TEX101
				Q32LM0	SH3GLB1
				F1MZM5	ODF1
				G1K1S9	NDUFB4
				P33672	PSMB3
				E1BDQ6	NME5
				G5E589	PSMB1
				G3MZT7	LOC531521
				E1BDA8	IZUMO1
				E1BB04	MAATS1
				Q9TRB9
				A5PJD4	KLKBL4
				E1B9P4	ELSPBP1
				F1MEQ3	DLST
				H7BWW4
				F1MK41	SDR39U1
				Q58D31	SORD
				Q2KIR5	PCYT1A
				F1MTU4	PRSS48
				G3N1W0	LOC100849192
				G3N324	C17orf47
				E1BEG3	TMEM202
				Q5I597	BHMT
				F1MMZ2	FTMT
				Q2KIK5	LOC767871
				A7E3S8	ST13
				Q58DR5	SCAMP3
				A5D7Q3	41153
				Q32KY3	MLF1
				Q5E9Y9	NME7
				P61585	RHOA
				E1BLR9	CPD
				E1BNQ4	NAXD
				F1MMP2	CFAP57
				G3MZX8	CCDC27
				Q32PF2	ACLY
				G3X816	CAMK4
				Q8MJN0	FUNDC2
				G3N144	LRRC43
				F1MI43	SPA17
				G5E534	RPIA
				G3MWG4	IARS2
				P67868	CSNK2B
				F1N7K1	ROPN1L
				E1B7Z8	SLCO6A1
				Q2NL29	ISYNA1
				A1A4N9	NME1
				A4FV36	SPATA20
				F1MZ38	SUCLG1
				Q32LN6	FAM205C
				Q5E946	PARK7
				A7MBD9	CPM
				Q5EAE3	UBTD2
				O97725	NDUFA12
				P13271	UQCRQ
				P41976	SOD2
				Q2KIN2	DGUOK
				P30932	CD9
				Q1LZ81	PDCD6
				F1MX00	CFAP157
				A4ZZF8	ACTN1
				Q2YDN8	VRK3
				E1B7M8	OSBP2
				F1MGJ7	AUH
				G3MZM7
				B3IVN4	PKM
				Q5E9K0	PSMB2
				F1N1E1	PPP1R32
				F1N096
				E1BBM9	LOC100847151
				P80025	LPO
				F1MG47	PAOX
				Q3ZBV9	DHRS11
				F1MG05	EEF1G
				P62958	HINT1
				A5PJF5	BRI3BP
				E1B836	ENKUR
				F1MW14	RANGRF
				A0JNG8	CPA5
				G5E5K9	SPATA18
				E1B7M0	LOC617302
				F1N5R7	DNAH7
				F1MJQ7	FNDC8
				F6RLA2	TSSK4
				Q2KJ77	HSPBP1
				F2Z4F0	ACTR1A
				G3X8G1	LOC104972195
				A6QQM1	CCNY
				F1N2S7	TSSK6
				P20000	ALDH2
				G5E513
				A0A0A0MP90	HIST1H2AC
				Q3SZC4	NSFL1C
				F1MGH3	AKR1E2
				F1MT40	RANBP17
				Q2HJ58	PRPS1
				F1MLX0	FAHD2A
				Q32KR7	LOC539526
				E1BP78	CYB5D1
				P13619	ATP5F1
				A6QNL5	PDIA6
				Q5E987	PSMA5
				F1MQ37	MYH9
				E1BPJ2	CCDC81
				F1MP86	TSPAN8
				Q5E964	PSMD13
				Q9XT97	PSEN1
				P17694	NDUFS2
				G5E5W3	LOC782699
				C9QNT9	TEPP
				Q17QP9	PSMD14
				A6H6Y7	FAAH
				Q9N2I8	TXNRD2
				Q2HJ54	PITPNA
				Q32LI4	CSNK1A1
				F1MT12	NCSTN
				F1N2N9	CCDC114
				A5PK42	TTC25
				Q6EIP9
				A6QLS9	RAB10
				G3MZH4	AP1G1
				A5D9D1	VNN2
				F1N270	ATP6V1D
				E1BFM2	PRSS50
				F1MWG1	OGDHL
				E1BA21	TFAM
				E1BPV0	ARMC3
				G3N0F4	PRSS21
				P00423	COX4I1
				F1MNV1	PCNXL4
				Q2T9S8	GOT1L1
				Q2TA11
				F1MD70	HSD17B8
				Q08DM3	ME2
				G3N1Q7	C17orf105
				F1MFB9	SLC6A16
				Q2NKT6	MGC137036
				Q0V8G3	QPCTL
				P13620	ATP5H
				E1BMY9	WDR64
				Q58DS9	RAB5C
				F1MX69	BPGM
				Q5E9D3	CHCHD3
				P42028	NDUFS8
				H7BWV5	CUTC
				A6QLA2	PI4K2B
				Q0P565	HDDC2
				G3N0V0
				O46414	FTH1
				F1N0T3	LOC617406
				Q29455	DNAJC5
				F1N2J9	RAB8B
				Q32LB8	C21H15ORF26
				A6QPG6	LANCL2
				Q3ZCK9	PSMA4
				P80195	GLYCAM1
				Q2NKS8	LOC526524
				F1ME26	CASC1
				Q3T0W4	PPP1R7
				P04038	COX6C
				E1BPT0	LRRD1
				A7E3T8	ABCG2
				Q148H5	KRT71
				A8QW39	FAM183A
				A0JNM6	LYZL1
				F1MY18	ARRDC5
				A3KFF6	WBP2NL
				A5D977	RALB
				G3X771	ABCB1
				G3MX24	C2orf57
				G3N3M4	CCDC39
				Q3MHR0	LYPLA1
				Q3T0C6	ATP1B3
				Q5E9A4	RAE1
				A8PVV5	SYPL1
				F1N594	RSPH14
				Q2KIM0	FUCA1
				P04394	NDUFV2
				F1MSV5	GK2
				G3N357	LOC785500
				F1MTN9	NME8
				A6QQ77	SPACA3
				Q9GL30	PLBD1
				Q17QC1	LRRC57
				F1MPE5	IPO5
				Q3MHK9	FSCN1
				E1BKR1	SLC22A14
				A4FV03	UBA6
				M5FHL5	NDUFB10
				F1N6A0	ISOC2
				F1N0Q7	FDPS
				E1B748	HYOU1
				A5PK71	PACRG
				Q02827	NDUFC2
				A5D792	DCK
				Q5EAD8	LRRC51
				Q9BDG1	ACE
				A8SMG2	TEX43
				F1MV80	NADK2
				Q0V8R6	HEXA
				E1BNS6	SPAG8
				F1MJV0	ATP6V0A1
				P62261	YWHAE
				Q29RK2	PC
				A5PJI3	NUP35
				Q9N2I2	SERPINA5
				G5E5X3
				F1MIH2	39326
				Q95KV7	NDUFA13
				E1BME9	NDUFV3
				P08904	RNASE6
				Q0P5M8	PMPCA
				Q2HJG5	VPS35
				F1MEI0	FSCB
				G3N2M8	SAMD15
				Q2HJI3	FAM136A
				Q07130	UGP2
				F1MWJ3	ADPRHL2
				E1BGK2	LRRC74A
				P23356	UCHL1
				Q3SZX9	CCDC113
				A5D9H1	IMPA1
				Q0IIG7	RAB5A
				A7MBI8	NUDT9
				F1MIF2	AP1B1
				G3N2J5	IQCA1L
				Q32LM2	SGTA
				F1N460	SLC6A6
				A4FUG5	BIN2
				F1N4A1	ARMC12
				Q3MHN0	PSMB6
				A5D7Q2
				P80227	APEH
				G5E521	SIRT3
				P05630	ATP5D
				G3N2Y7	FDXR
				Q58DC0	CPPED1
				F1N6Z0	PSMD5
				E1BES2	CHDH
				E1BHQ2	SELV
				Q3ZCK3	BPNT1
				F1MTP5	WDR1
				E1B9G6	LRP2BP
				F1MP29
				G3N2N9	GPX5
				G8CY12
				G3N3N1	ARF6
				Q2TA16	CCDC65
				G3MXJ0	LOC531152
				E1BJA2	AIFM1
				A6QLC5	PIP5K1A
				Q0P5G9	SPRYD4
				Q3T108	PSMB4
				Q3SZ73	ABHD11
				G3MX93	LMNTD2
				Q3SZT9	CYCT
				F6QYE2	CFAP100
				Q9BGI2	PRDX4
				Q32KP5	C13H20ORF71
				Q05B51	FDX1L
				A6QQS3	SPERT
				E1BEL9	COASY
				F1N650	ANXA1
				F1N6Y1	GANAB
				Q8WNR4	SUBH2BV
				Q3ZCG6	FKBP1A
				F1N4M3	PDPR
				F1MFW9	KRT24
				A5PK67	MGC165862
				E1B993	ANKEF1
				I6NUJ4	SLC44A5
				P19803	ARHGDIA
				P00428	COX5B
				F1N3A8	C4orf47
				A6QLM8	HSCB
				G3MXE1
				A5PK96	ACP1
				Q32LC5	CMTM2
				Q3T030	PSMC4
				Q0VC89	ZDHHC20
				A6QPI6	TOMM22
				E1BHC8	ESPN
				F1MY93	LRRC34
				P00975
				E1BA36	SPAG17
				A7YW22	JAM3
				F1MZI0	CCDC189
				G3N1S7	CFAP44
				A7E352	SLC19A3
				F1N2L9	ALDH9A1
				Q32KN7	ZC2HC1B
				E1BFG0	ALDH7A1
				F1MYH8	PSMD8
				Q3SYU2	EEF2
				Q3ZBT5	STX7
				Q05204	LAMP1
				A2VDZ0	PPP2R5A
				F1MR86	FHL1
				G3X6L8	NIPSNAP3A
				F1MWI0	IQCG
				E1B717	ARMC10
				Q17QK1	RUNDC3A
				F1N591	PRKX
				Q2KIG0	ETFDH
				A6QPC4	CCDC96
				G3X6U1	ALDH1A2
				E1BC94	IBA57
				Q32LA3	MGC134473
				Q3T0Y1	OTUB1
				F1MUL0	CD47
				Q2KIV7	PPA2
				G5E527	PCSK4
				Q17QI3	ACAT2
				A2VE52	REXO2
				E1BAV2	HERC4
				Q0VBW4	LOC777593
				Q2TBK0
				F1MHT2	PIP4K2B
				F1N450	RGS22
				A0JND2	KRT80
				E1B9S6	WDR78
				F1MVB5	C6orf136
				Q3ZCF0	DCTN2
				B8Y898	ME1
				Q3T0H0	LCMT1
				Q28851	ATP5J2
				P67810	SEC11A
				A6QPB5	PGM1
				A6QQM8	CCDC42
				Q32KV9	PPAP2A
				A0A077S9Q3	LYZF1
				F1MSZ0	STKLD1
				Q2KJF7	GLYCTK
				A0A140T866	PHGDH
				F1MYM8	ABHD17A
				A7Z031	RASEF
				E1BA13
				G3N0P8	EFCAB5
				P04272	ANXA2
				Q56JW4	APRT
				Q3ZBZ8	STIP1
				A5D7E6	CD82
				A6QR34	GCK
				Q5E951	TBCB
				F1N7G5	CFAP53
				E1BCV4	NUP98
				Q5E947	PRDX1
				Q3T145	MDH1
				Q0VCQ9	RCN2
				Q2KJ44	PPP2R4
				Q0VCY1	VAPA
				Q3T0U3	ES1
				A6QQ54	LOC616319
				F1N1D6	MTX1
				Q02379	NDUFS5
				F1MJM3	ADAM20
				Q32P67
				G3MZZ6	PCMT1
				G3MWT8
				Q3SX02	HTATIP2
				F1MEL1	LOC104968646
				Q2KHU4	CLPP
				P02070	HBB
				F1MYX5	LCP1
				E1BBY7	HSPA4
				A6H797	MLEC
				F6RM11	NPTN
				A6QPC0
				A7MBC0	AMDHD2
				E1BGR4	CATIP
				F1N2Y7
				E1BPY2	EQTN
				Q2T9V8	DTD1
				G3N269	FABP5
				A8E4L3
				E1BKI6	B9D1
				A7YSY7	AUH
				G3N2E4	TCTN1
				F1MPF5	C7orf61
				Q2TA28	SIRPD
				F1N6Q0	DNAJA4
				P60986	PIP
				Q32L26	EFCAB1
				F1N2F7	CCDC38
				G3N2D7	IGLL1
				A6QQQ1	EFCAB2
				F1MP63	TMBIM1B
				F6R6Q1	FLAD1
				A5PK61	H3F3C
				O02675	DPYSL2
				F1MC20	TSPAN16
				D3TJT8	CSN1S1
				Q3ZBE8	CMTM6
				Q2TBS5	SPINK2
				Q2KII2	MS4A5
				P61420	ATP6V0D1
				P12234	SLC25A3
				F1MSL8	IQUB
				Q9XSJ0	UCHL5
				F1N4E6	LY6K
				Q2YDJ4	HINT3
				Q5EAC6	CDC37
				E1BIR4	CNBD2
				Q3SZK3	GHITM
				Q05B54	TMEM134
				Q0V8A9	TIMM50
				D3TJU0	CSN1S1
				Q8MJ50	OSTF1
				Q2T9P2	DNAJC5G
				Q3SYS7	IQCF1
				P01888	B2M
				Q2T9X3	SPRYD7
				E1BP97	PDILT
				Q0VCG0	LYRM4
				F1MVW1	SSSCA1
				A6QQR7	GPD1L
				E1B943
