# Supplementary material for: Mining public mass spectrometry data to map the bull sperm membrane-associated proteome
Source: Reprod Fertil. 2026 Apr 1;7(2):RAF250179. doi: 10.1530/RAF-25-0179 (PMC13052758; doi:10.1530/RAF-25-0179)
Supplement: Supplementary file 2 [file supplementary_table_2.xlsx]

## Sheet: Table S2
Accession	Protein Name	Gene	#PSM	Protein existence
A0A6P5DE36	Seminal plasma protein BSP-30 kda	ELSPBP1	8135	Predicted
A0A4W2BZP0	Hexokinase	HKDC1	4647	Inferred from homology
A0A4W2HXJ5	Adenylate kinase isoenzyme 1	AK1	2344	Inferred from homology
A0A8B9XQQ7	Angiotensin-converting enzyme	ACE	2054	Inferred from homology
P27595	Hexokinase-1	HK1	1818	Evidence at transcript level
A0A6P5DCP7	Leucine-rich repeat-containing protein 37A-like	LRRC37A2	1780	Predicted
A0A4W2CFU9	Uncharacterized protein	ELSPBP1 (Isoform)	1721	Inferred from homology
Q3MHM5	Tubulin beta-4B chain	TUBB4B	1663	Evidence at protein level
A0A8B9X524	SCP domain-containing protein	GLIPR1L1	1615	Inferred from homology
L8I7D5	Tubulin beta chain	TUBB4A	1409	Inferred from homology
A0A8B9X4J7	Solute carrier family 2, facilitated glucose transporter member 3	SLC2A3	1369	Inferred from homology
A0A4W2G6J0	Sodium/potassium-transporting ATPase subunit alpha	ATP1A4	1309	Inferred from homology
A0A6P5DXM1	Zonadhesin	ZAN	1296	Predicted
F1N191	Interleukin 4 induced 1	IL4I1	1202	Predicted
A0A8C0AH18	Interleukin 4 induced 1	IL4I1 (Isoform)	1171	Predicted
A0A6B0S4P9	Uncharacterized protein	ATP1A2	1168	Inferred from homology
A0A6B0RJK0	Uncharacterized protein	ADAM20	1143	Predicted
A0A4W2GG79	Uncharacterized protein	ELSPBP1 (Isoform)	1094	Inferred from homology
G5E622	Uncharacterized protein	ADAM20 (Isoform)	1023	Predicted
A0A4W2I3C7	Hyaluronidase	SPAM1 (Isoform)	871	Inferred from homology
Q2YDK3	Hyaluronidase	SPAM1	860	Evidence at transcript level
A0A4W2G178	Tubulin alpha chain	TUBA3C	850	Inferred from homology
E1BG77	ADAM metallopeptidase domain 32	ADAM32	813	Predicted
A0A3Q1LPJ9	Uncharacterized protein	ADAM20 (Isoform)	809	Predicted
A0A4W2HLQ2	Tubulin beta chain	TUBB3	770	Inferred from homology
