# Supplementary material for: Mining public mass spectrometry data to map the bull sperm membrane-associated proteome
Source: Reprod Fertil. 2026 Apr 1;7(2):RAF250179. doi: 10.1530/RAF-25-0179 (PMC13052758; doi:10.1530/RAF-25-0179)
Supplement: Supplementary file 3 [file supplementary_table_3.xlsx]

## Sheet: BP
Term	p-value	-log(p-value)	#Pro	Proteins
Flagellated sperm motility	1.1522e-06	5.93847	8	A0A4W2G6J0, A0A4W2FEP9, A0A4W2D6H1, A0A4W2E5I7, A0A4W2IF38, A0A4W2H537, A0A4W2C7F2, A0A4W2EA36
Tricarboxylic acid cycle	1.20479e-06	5.91909	6	A0A4W2IM82, A0A4W2BM33, A0A4W2EC22, A0A4W2CA00, A0A4W2ER14, A0A4W2BP46, A0A4W2H6V7
Binding of sperm to zona pellucida	4.33369e-05	4.36314	5	A0A4W2DF37, A0A4W2E3I1, A0A4W2H1W2, A0A4W2CAI2, A0A4W2ILW1
Glycolytic process	0.00215706	2.66614	4	A0A4W2DPQ8, A0A4W2GAS3, A0A4W2BZP0, A0A4W2CNP1
Positive regulation of establishment of protein localization to telomere	0.00228759	2.64062	3	A0A4W2E3I1, A0A4W2H1W2, A0A4W2CAI2
Fusion of sperm to egg plasma membrane	0.00488463	2.31117	3	A0A4W2I3C7, A0A4W2ILL7, A0A4W2ENH1
Ketone body catabolic process	0.013166	1.88054	2	A0A4W2FH57, A0A4W2GDN1
Motile cilium assembly	0.0146139	1.83523	3	A0A4W2GPY4, A0A4W2FEP9, A0A4W2C7F2
Positive regulation of telomere maintenance via telomerase	0.0156294	1.80606	3	A0A4W2E3I1, A0A4W2H1W2, A0A4W2CAI2
Protein stabilization	0.0175091	1.75674	5	A0A4W2E3I1, A0A4W2H1W2, A0A4W2F836, A0A4W2CAI2, A0A4W2C1A1
Single fertilization	0.0199814	1.69937	3	A0A4W2CFU9, A0A4W2C6M4, A0A4W2GG24
Toxin transport	0.0235383	1.62822	3	A0A4W2E3I1, A0A4W2H1W2, A0A4W2CAI2
Negative regulation of hypoxia-induced intrinsic apoptotic signaling pathway	0.0325936	1.48687	2	A0A4W2H4R3, A0A4W2CNP1
Microtubule-based process	0.0327483	1.48481	3	A0A4W2HLQ2, A0A4W2E0S0, A0A4W2G178
Acetyl-coa biosynthetic process	0.0389848	1.40911	2	A0A4W2CQ12, A0A4W2GDN1
Nucleoside triphosphate biosynthetic process	0.0453341	1.34357	2	A0A4W2G3T0, A0A4W2HXJ5

## Sheet: MF
Term	p-value	-log(p-value)	#Pro	Proteins
Transferase activity, transferring acyl groups	1.08201e-05	4.96577	5	A0A4W2DJF3, A0A4W2CRZ5, A0A4W2EP56, A0A4W2FS45, A0A4W2CHL8
Nucleoside diphosphate kinase activity	0.00939414	2.02714	3	A0A4W2G3T0, A0A4W2HXJ5, A0A4W2IFN3
Protein binding involved in protein folding	0.0109742	1.95963	3	A0A4W2E3I1, A0A4W2H1W2, A0A4W2CAI2
Unfolded protein binding	0.014417	1.84112	4	A0A4W2E3I1, A0A4W2H1W2, A0A4W2CAI2, A0A4W2EYS8
Atp binding	0.0196875	1.70581	21	A0A4W2DG11, A0A4W2DF37, A0A4W2H1W2, A0A4W2CAI2, A0A4W2EKN2, A0A4W2GXC9, A0A4W2FIP4, A0A4W2G3T0, A0A4W2H4R3, A0A4W2BM33, A0A4W2CQ12, A0A4W2GS25, A0A4W2G6J0, A0A4W2F966, A0A4W2E3I1, A0A4W2GAS3, A0A4W2BZP0, A0A4W2EYS8, A0A4W2IM82, A0A4W2HXJ5, A0A4W2IFN3, A0A4W2BUH5
Gdp binding	0.0297453	1.52658	3	A0A4W2CWP3, A0A4W2EJ90, A0A4W2I9W7
Gtp binding	0.0351796	1.45371	8	A0A4W2HLQ2, A0A4W2CWP3, A0A4W2IM82, A0A4W2BM33, A0A4W2EJ90, A0A4W2G178, A0A4W2I9W7, A0A4W2G1R7, A0A4W2C3W9
Structural constituent of cytoskeleton	0.0376186	1.4246	3	A0A4W2HLQ2, A0A4W2ERH7, A0A4W2G178
Magnesium ion binding	0.0470436	1.3275	5	A0A4W2DF37, A0A4W2GXC9, A0A4W2IM82, A0A4W2BM33, A0A4W2CNP1, A0A4W2CA00

## Sheet: CC
Term	p-value	-log(p-value)	#Pro	Proteins
Mitochondrion	4.12613e-07	6.38446	20	A0A4W2HLP1, A0A4W2FH57, A0A4W2BM33, A0A4W2FS45, A0A4W2BP46, A0A4W2H6V7, A0A4W2C9Y4, A0A4W2CHL8, A0A4W2DJF3, A0A4W2I8P6, A0A4W2F966, A0A4W2DW14, A0A4W2IM82, A0A4W2EC22, A0A4W2DPH9, A0A4W2CA00, A0A4W2D5K9, A0A4W2C6H4, A0A4W2BUH5, A0A4W2EA36, A0A4W2GDN1
Sperm principal piece	7.68418e-05	4.1144	5	A0A4W2BU18, A0A4W2I369, A0A4W2E5I7, A0A4W2IF38, A0A4W2C7F2
Cell body	0.00019039	3.72036	5	A0A4W2FTB7, A0A4W2E3I1, A0A4W2H1W2, A0A4W2CAI2, A0A4W2ILW1
Sperm flagellum	0.000207916	3.68211	5	A0A4W2F7M2, A0A4W2F836, A0A4W2GPY4, A0A4W2IFN3, A0A4W2BQ23
Motile cilium	0.000421782	3.37491	5	A0A4W2GWX2, A0A4W2E5I7, A0A4W2H537, A0A4W2EA36, A0A4W2HJK9
Sperm midpiece	0.00106023	2.9746	4	A0A4W2G6J0, A0A4W2FTB7, A0A4W2E5I7, A0A4W2C7F2
Zona pellucida receptor complex	0.00146833	2.83318	3	A0A4W2H1W2, A0A4W2CAI2, A0A4W2ILW1
Chaperonin-containing t-complex	0.00222421	2.65282	3	A0A4W2E3I1, A0A4W2H1W2, A0A4W2CAI2
Acrosomal vesicle	0.00953231	2.0208	4	A0A4W2DF37, A0A4W2ILW1, A0A4W2IF38, A0A4W2BQ23
Lysosome	0.0143792	1.84227	6	A0A4W2GU17, A0A4W2HYL4, A0A4W2BPY5, A0A4W2D4J7, A0A4W2F6F3, A0A4W2FEV9
Microtubule	0.0235883	1.6273	6	A0A4W2HLQ2, A0A4W2E3I1, A0A4W2H1W2, A0A4W2CAI2, A0A4W2E0S0, A0A4W2G178
Sperm end piece	0.0321114	1.49334	2	A0A4W2BU18, A0A4W2C7F2
Sperm fibrous sheath	0.0384097	1.41556	2	A0A4W2BU18, A0A4W2C7F2
