# Supplementary material for: Mining public mass spectrometry data to map the bull sperm membrane-associated proteome
Source: Reprod Fertil. 2026 Apr 1;7(2):RAF250179. doi: 10.1530/RAF-25-0179 (PMC13052758; doi:10.1530/RAF-25-0179)
Supplement: Supplementary file 4 [file supplementary_table_4.xlsx]

## Sheet: Pathways
Pathways	#Proteins	p-value	-log(p-value)	Proteins
Mitochondrial Dysfunction	41	1.99526e-25	24.7	ACO2,APP,ATP5F1A,ATP5F1B,ATP5F1C,ATP5PB,ATP5PD,ATP5PO,COX5A,COX6B2,COX6C,CPT1B,CYC1,CYCS,FIS1,GPD2,GPX4,HSD17B10,HTRA2,NCSTN,NDUFA10,NDUFA12,NDUFA9,NDUFB4,NDUFB7,NDUFS1,NDUFS2,NDUFS3,NDUFS8,NDUFV1,NDUFV3,OGDH,PDHA1,PRDX5,SDHA,SOD2,UQCRC1,UQCRC2,UQCRH,UQCRQ,XDH
BAG2 Signaling Pathway	29	2.51189e-23	22.6	HSP90AA1,HSPA1L,HSPA2,HSPA5,HSPA8,HSPA9,PSMA4,PSMA5,PSMA6,PSMA8,PSMB1,PSMB2,PSMB3,PSMB4,PSMB5,PSMC1,PSMC2,PSMC4,PSMC5,PSMC6,PSMD1,PSMD11,PSMD12,PSMD13,PSMD14,PSMD2,PSMD3,PSME4,SIRT3
FAT10 Signaling Pathway	24	3.16228e-22	21.5	PSMA4,PSMA5,PSMA6,PSMA8,PSMB1,PSMB2,PSMB3,PSMB4,PSMB5,PSMC1,PSMC2,PSMC4,PSMC5,PSMC6,PSMD1,PSMD11,PSMD12,PSMD13,PSMD14,PSMD2,PSMD3,PSME4,UBA1,UBA6
Oxidative Phosphorylation	27	1.99526e-17	16.7	ATP5F1A,ATP5F1B,ATP5F1C,ATP5PB,ATP5PD,ATP5PO,COX5A,COX6B2,COX6C,CYC1,CYCS,NDUFA10,NDUFA12,NDUFA9,NDUFB4,NDUFB7,NDUFS1,NDUFS2,NDUFS3,NDUFS8,NDUFV1,NDUFV3,SDHA,UQCRC1,UQCRC2,UQCRH,UQCRQ
TCA Cycle II (Eukaryotic)	13	1e-14	14	ACO2,CS,DLD,DLST,FH,IDH3A,IDH3B,IDH3G,MDH1,MDH2,OGDH,SDHA,SUCLG1
Glycolysis I	13	5.01187e-14	13.3	ALDOA,ALDOC,ENO1,FBP1,GAPDH,GAPDHS,GPI,PFKM,PFKP,PGAM2,PGK2,PKM,TPI1
Sirtuin Signaling Pathway	38	5.01187e-14	13.3	ACLY,APP,ATP5F1A,ATP5F1B,ATP5F1C,ATP5PB,CDH1,CPT1B,CYC1,GOT2,GSK3B,IDH2,LDHA,NDUFA10,NDUFA12,NDUFA9,NDUFB4,NDUFB7,NDUFS1,NDUFS2,NDUFS3,NDUFS8,NDUFV1,NDUFV3,PDHA1,PFKM,PGAM2,SDHA,SIRT3,SIRT5,SLC25A6,SOD1,SOD2,TIMM44,TUBA1A,TUBA3C/TUBA3D,TUBA8,UQCRC2
Protein Ubiquitination Pathway	34	5.01187e-12	11.3	DNAJB13,HSP90AA1,HSP90AB1,HSPA1L,HSPA2,HSPA4L,HSPA5,HSPA8,HSPA9,HSPB9,HSPD1,PSMA4,PSMA5,PSMA6,PSMB1,PSMB2,PSMB3,PSMB4,PSMB5,PSMC1,PSMC2,PSMC4,PSMC5,PSMC6,PSMD1,PSMD11,PSMD12,PSMD13,PSMD14,PSMD2,PSMD3,UBA1,UBB,USP7
Gluconeogenesis I	11	7.94328e-11	10.1	ALDOA,ALDOC,ENO1,FBP1,GAPDH,GAPDHS,GPI,MDH1,MDH2,PGAM2,PGK2
Fatty Acid β-oxidation I	12	1.65959e-10	9.78	ACAA2,ACADM,ACSBG2,ACSL6,AUH,ECHS1,ECI2,HADH,HADHA,HADHB,HSD17B10,TUBA8
Isoleucine Degradation I	9	1.07152e-09	8.97	ACAA2,ACAT1,AUH,DLD,ECHS1,HADHA,HADHB,HSD17B10,TUBA8
Remodeling of Epithelial Adherens Junctions	14	1.38038e-08	7.86	ACTB,ACTG2,ACTN1,ARF6,CDH1,NME1,RAB5C,RALA,TUBA1A,TUBA3C/TUBA3D,TUBA8,TUBB3,TUBB4A,TUBB4B
Ketolysis	6	2.51189e-08	7.6	ACAA2,ACAT1,BDH1,HADHA,HADHB,OXCT1
Estrogen Receptor Signaling	33	5.49541e-07	6.26	ATP5F1A,ATP5F1B,ATP5F1C,ATP5PB,CYC1,GSK3A,GSK3B,HSP90AA1,HSP90AB1,LEP,MYL3,NDUFA10,NDUFA12,NDUFA9,NDUFB4,NDUFB7,NDUFS1,NDUFS2,NDUFS3,NDUFS8,NDUFV1,NDUFV3,PLCD4,PLCZ1,PRKACA,PRKAR1A,PRKAR1B,PRKAR2A,RALA,RHOA,SDHA,SOD2,UQCRC2
Glucocorticoid Receptor Signaling	40	6.0256e-07	6.22	ACTB,ANXA1,ATP5F1A,ATP5F1B,ATP5F1C,ATP5PB,CCL2,CSN2,CYC1,DNALI1,FBP1,HSP90AA1,HSP90AB1,HSPA1L,HSPA2,HSPA5,HSPA8,HSPA9,KRT1,KRT10,KRT13,KRT6C,KRT73,KRT79,NDUFA10,NDUFA12,NDUFA9,NDUFB4,NDUFB7,NDUFS1,NDUFS2,NDUFS3,NDUFS8,NDUFV1,NDUFV3,PC,PRKACA,RALA,SDHA,UQCRC2
Phagosome Maturation	18	9.77237e-07	6.01	ATP6V0D1,ATP6V1A,ATP6V1B2,ATP6V1E2,CTSF,DYNLL1,LAMP1,NAPB,NSF,PRDX5,RAB5C,TUBA1A,TUBA3C/TUBA3D,TUBA8,TUBB3,TUBB4A,TUBB4B,VAMP3
Glutaryl-CoA Degradation	7	1.07152e-06	5.97	ACAA2,ACAT1,HADH,HADHA,HADHB,HSD17B10,TUBA8
PFKFB4 Signaling Pathway	10	1.94984e-06	5.71	FBP1,GCK,GPI,HK1,PFKM,PRKACA,PRKAR1A,PRKAR1B,PRKAR2A,XDH
Granzyme A Signaling	12	1.99526e-06	5.7	NDUFA10,NDUFA12,NDUFA9,NDUFB4,NDUFB7,NDUFS1,NDUFS2,NDUFS3,NDUFS8,NDUFV1,NDUFV3,NME1
Valine Degradation I	7	2.34423e-06	5.63	AUH,DLD,ECHS1,HADHA,HADHB,HIBADH,TUBA8
SNARE Signaling Pathway	16	4.0738e-06	5.39	CALM1 (includes others),HSPA8,MYH9,MYL3,NAPB,NSF,PRKACA,PRKAR1A,PRKAR1B,PRKAR2A,RAB11A,RAB2A,SGTA,SNAP23,STXBP2,VAMP3
Tryptophan Degradation III (Eukaryotic)	7	1.14815e-05	4.94	ACAA2,ACAT1,HADH,HADHA,HADHB,HSD17B10,TUBA8
Ketogenesis	5	1.20226e-05	4.92	ACAA2,ACAT1,BDH1,HADHA,HADHB
Aspartate Degradation II	4	3.16228e-05	4.5	GOT1,GOT2,MDH1,MDH2
NRF2-mediated Oxidative Stress Response	19	4.0738e-05	4.39	ACTB,ACTG2,CCT7,CUL3,DNAJB13,FTH1,FTL,GSK3B,GSTM1,GSTM3,GSTO2,HSP90AA1,HSP90AB1,RALA,SOD1,SOD2,TXNRD1,UBB,VCP
Pyrimidine Deoxyribonucleotides De Novo Biosynthesis I	6	6.0256e-05	4.22	AK1,AK7,AK8,NME1,NME5,NME7
Sucrose Degradation V (Mammalian)	4	6.16595e-05	4.21	ALDOA,ALDOC,TKFC,TPI1
Clathrin-mediated Endocytosis Signaling	18	9.54993e-05	4.02	ACTB,ACTG2,ALB,ARF6,CLTC,CLU,CSNK2A1,CSNK2A2,HIP1,HSPA8,RAB11A,RAB4A,RAB4B,RAB5C,S100A8,SH3GLB1,TF,UBB
Pyrimidine Ribonucleotides Interconversion	7	0.000112202	3.95	AK1,AK7,AK8,ENTPD1,NME1,NME5,NME7
2-ketoglutarate Dehydrogenase Complex	3	0.000120226	3.92	DLD,DLST,OGDH
Superpathway of Geranylgeranyldiphosphate Biosynthesis I (via Mevalonate)	5	0.000138038	3.86	ACAA2,ACAT1,FDPS,HADHA,HADHB
Neutrophil Extracellular Trap Signaling Pathway	27	0.000151356	3.82	ATP5F1A,ATP5F1B,ATP5F1C,ATP5PB,CAMP,CYC1,IGHG1,IGHM,LTF,NDUFA10,NDUFA12,NDUFA9,NDUFB4,NDUFB7,NDUFS1,NDUFS2,NDUFS3,NDUFS8,NDUFV1,NDUFV3,PLA2G7,PLCD4,PLCZ1,SDHA,SLC25A6,TIMM44,UQCRC2
14-3-3-mediated Signaling	13	0.00017378	3.76	GSK3A,GSK3B,PLCD4,PLCZ1,RALA,TUBA1A,TUBA3C/TUBA3D,TUBA8,TUBB3,TUBB4A,TUBB4B,YWHAG,YWHAZ
Ferroptosis Signaling Pathway	13	0.000186209	3.73	ARF5,ARF6,FTH1,FTL,FTMT,GPX4,H2AC20,NFS1,PEBP1,RALA,TF,TXNRD1,USP7
Pyrimidine Ribonucleotides De Novo Biosynthesis	7	0.000190546	3.72	AK1,AK7,AK8,ENTPD1,NME1,NME5,NME7
Sertoli Cell-Sertoli Cell Junction Signaling	17	0.000234423	3.63	ACTB,ACTG2,ACTN1,CDH1,GSK3A,GSK3B,PRKACA,PRKAR1A,PRKAR1B,PRKAR2A,RALA,TUBA1A,TUBA3C/TUBA3D,TUBA8,TUBB3,TUBB4A,TUBB4B
AMPK Signaling	19	0.000239883	3.62	ACACB,ACTB,AK1,AK7,AK8,CPT1B,CPT2,LEP,LIPE,PFKM,PFKP,PPM1B,PPP2R1A,PRKACA,PRKAR1A,PRKAR1B,PRKAR2A,RAB11A,RAB2A
HIF1α Signaling	17	0.000263027	3.58	CAMK4,GCK,GPI,HK1,HSP90AA1,HSPA1L,HSPA2,HSPA5,HSPA8,HSPA9,LDHA,PKM,RACK1,RALA,SLC2A3,SLC2A5,TF
Gap Junction Signaling	16	0.000436516	3.36	ACTB,ACTG2,CSNK1G2,PLCD4,PLCZ1,PRKACA,PRKAR1A,PRKAR1B,PRKAR2A,RALA,TUBA1A,TUBA3C/TUBA3D,TUBA8,TUBB3,TUBB4A,TUBB4B
Xenobiotic Metabolism PXR Signaling Pathway	15	0.000467735	3.33	ABCB1,ALDH2,ALDH4A1,GSTM1,GSTM3,GSTO2,HSP90AA1,HSP90AB1,IL4I1,PPP1CC,PPP1R7,PRKACA,PRKAR1A,PRKAR1B,PRKAR2A
Mevalonate Pathway I	4	0.000549541	3.26	ACAA2,ACAT1,HADHA,HADHB
Guanosine Nucleotides Degradation III	4	0.000549541	3.26	NT5C1B,NT5E,PNP,XDH
Acetyl-CoA Biosynthesis I (Pyruvate Dehydrogenase Complex)	3	0.00057544	3.24	DLD,PDHA1,PDHB
PPARα/RXRα Activation	15	0.000691831	3.16	CAND1,CPT1B,GK,GOT2,GPD2,HSP90AA1,HSP90AB1,LPL,PLCD4,PLCZ1,PRKACA,PRKAR1A,PRKAR1B,PRKAR2A,RALA
Urate Biosynthesis/Inosine 5'-phosphate Degradation	4	0.000758578	3.12	NT5C1B,NT5E,PNP,XDH
Phenylalanine Degradation IV (Mammalian, via Side Chain)	4	0.000758578	3.12	ALDH2,GOT1,GOT2,IL4I1
Colanic Acid Building Blocks Biosynthesis	4	0.000758578	3.12	GALK1,GPI,MPI,UGP2
eNOS Signaling	13	0.000812831	3.09	AQP7,CALM1 (includes others),HSP90AA1,HSP90AB1,HSPA1L,HSPA2,HSPA5,HSPA8,HSPA9,PRKACA,PRKAR1A,PRKAR1B,PRKAR2A
Aldosterone Signaling in Epithelial Cells	14	0.000891251	3.05	DNAJB13,HSP90AA1,HSP90AB1,HSPA1L,HSPA2,HSPA4L,HSPA5,HSPA8,HSPA9,HSPB9,HSPD1,PIP4K2B,PLCD4,PLCZ1
Adenosine Nucleotides Degradation II	4	0.00131826	2.88	NT5C1B,NT5E,PNP,XDH
Apelin Adipocyte Signaling Pathway	9	0.00151356	2.82	GPX4,GPX5,GSTM1,LIPE,PRKACA,PRKAR1A,PRKAR1B,PRKAR2A,SOD1
Superpathway of Cholesterol Biosynthesis	5	0.00162181	2.79	ACAA2,ACAT1,FDPS,HADHA,HADHB
Unfolded protein response	9	0.00194984	2.71	CD82,DNAJB13,HSPA1L,HSPA2,HSPA5,HSPA8,HSPA9,PDIA6,VCP
Synaptic Long Term Potentiation	11	0.00239883	2.62	CALM1 (includes others),CAMK4,PLCD4,PLCZ1,PPP1CC,PPP1R7,PRKACA,PRKAR1A,PRKAR1B,PRKAR2A,RALA
Purine Nucleotides Degradation II (Aerobic)	4	0.0025704	2.59	NT5C1B,NT5E,PNP,XDH
Mitochondrial L-carnitine Shuttle Pathway	4	0.0025704	2.59	ACSBG2,ACSL6,CPT1B,CPT2
Sonic Hedgehog Signaling	5	0.00263027	2.58	GSK3B,PRKACA,PRKAR1A,PRKAR1B,PRKAR2A
Glutamate Degradation II	2	0.00288403	2.54	GOT1,GOT2
Aspartate Biosynthesis	2	0.00288403	2.54	GOT1,GOT2
Dopamine Receptor Signaling	8	0.00338844	2.47	IL4I1,PPP1CC,PPP1R7,PPP2R1A,PRKACA,PRKAR1A,PRKAR1B,PRKAR2A
Xenobiotic Metabolism AHR Signaling Pathway	8	0.00338844	2.47	ABCG2,ALDH2,ALDH4A1,GSTM1,GSTM3,GSTO2,HSP90AA1,HSP90AB1
Insulin Receptor Signaling	11	0.00380189	2.42	ACLY,GSK3A,GSK3B,LIPE,PPP1CC,PPP1R7,PRKACA,PRKAR1A,PRKAR1B,PRKAR2A,RALA
Tight Junction Signaling	13	0.0042658	2.37	ACTB,ACTG2,MYH9,MYL3,NAPB,NSF,PPP2R1A,PRKACA,PRKAR1A,PRKAR1B,PRKAR2A,RHOA,VAMP3
IL-17 Signaling	13	0.00446684	2.35	CCL2,DEFB1,DEFB113,DEFB118,DEFB119,DEFB123,DEFB126,DEFB130A/DEFB130B,GSK3B,HSP90AA1,HSP90AB1,LEP,RALA
Insulin Secretion Signaling Pathway	17	0.00489779	2.31	DLD,GCK,NAPB,NSF,PC,PDHA1,PDHB,PDHX,PLCD4,PLCZ1,PRKACA,PRKAR1A,PRKAR1B,PRKAR2A,SLC2A3,SLC2A5,VAMP3
Immunogenic Cell Death Signaling Pathway	8	0.00489779	2.31	ANXA1,HSP90AA1,HSP90AB1,HSPA1L,HSPA2,HSPA5,HSPA8,HSPA9
Vitamin-C Transport	4	0.00537032	2.27	GSTO2,SLC2A3,STOM,TXNRD1
UDP-N-acetyl-D-galactosamine Biosynthesis II	3	0.00549541	2.26	GCK,GPI,HK1
Cellular Effects of Sildenafil (Viagra)	11	0.00562341	2.25	ACTB,ACTG2,CALM1 (includes others),MYH9,MYL3,PLCD4,PLCZ1,PRKACA,PRKAR1A,PRKAR1B,PRKAR2A
Arginine Degradation I (Arginase Pathway)	2	0.00562341	2.25	ALDH4A1,OAT
L-cysteine Degradation I	2	0.00562341	2.25	GOT1,GOT2
IGF-1 Signaling	9	0.00588844	2.23	CSNK2A1,CSNK2A2,PRKACA,PRKAR1A,PRKAR1B,PRKAR2A,RALA,YWHAG,YWHAZ
Melatonin Signaling	7	0.00588844	2.23	CALM1 (includes others),PLCD4,PLCZ1,PRKACA,PRKAR1A,PRKAR1B,PRKAR2A
Germ Cell-Sertoli Cell Junction Signaling	12	0.00630957	2.2	ACTB,ACTG2,ACTN1,CDH1,RALA,RHOA,TUBA1A,TUBA3C/TUBA3D,TUBA8,TUBB3,TUBB4A,TUBB4B
Axonal Guidance Signaling	26	0.00724436	2.14	ACE,ADAM18,ADAM20,ADAM29,ADAM32,ADAM9,GSK3B,MYL3,NGF,PFN3,PITRM1,PLCD4,PLCZ1,PRKACA,PRKAR1A,PRKAR1B,PRKAR2A,PSMD14,RALA,RHOA,TUBA1A,TUBA3C/TUBA3D,TUBA8,TUBB3,TUBB4A,TUBB4B
Dilated Cardiomyopathy Signaling Pathway	11	0.00794328	2.1	ACTB,ACTG2,CAMK4,GSK3B,LMNA,MYH9,MYL3,PRKACA,PRKAR1A,PRKAR1B,PRKAR2A
D-myo-inositol (1,4,5)-Trisphosphate Biosynthesis	4	0.00831764	2.08	PI4K2B,PIP4K2B,PLCD4,PLCZ1
Iron homeostasis signaling pathway	10	0.00891251	2.05	ACO2,ATP6V0D1,ATP6V1A,ATP6V1B2,ATP6V1E2,FTH1,FTL,HSPA9,NFS1,TF
Leptin Signaling in Obesity	7	0.00933254	2.03	LEP,PLCD4,PLCZ1,PRKACA,PRKAR1A,PRKAR1B,PRKAR2A
Pyruvate Fermentation to Lactate	2	0.00933254	2.03	LDHA,LDHAL6B
Glycerol Degradation I	2	0.00933254	2.03	GK,GPD2
CDK5 Signaling	9	0.01	2	NGF,PPP1CC,PPP1R7,PPP2R1A,PRKACA,PRKAR1A,PRKAR1B,PRKAR2A,RALA
IL-13 Signaling Pathway	9	0.0104713	1.98	CLCA1,DEFB1,DEFB113,DEFB118,DEFB119,DEFB123,DEFB126,DEFB130A/DEFB130B,RHOA
Ethanol Degradation II	4	0.0109648	1.96	ACSS1,ALDH2,ALDH4A1,DHRS4
Dopamine-DARPP32 Feedback in cAMP Signaling	12	0.011749	1.93	CALM1 (includes others),CAMK4,CSNK1G2,PLCD4,PLCZ1,PPP1CC,PPP1R7,PPP2R1A,PRKACA,PRKAR1A,PRKAR1B,PRKAR2A
Stearate Biosynthesis I (Animals)	6	0.0131826	1.88	ACOT9,ACSBG2,ACSL6,DHRS11,MBLAC2,PTGR2
Protein Kinase A Signaling	21	0.0134896	1.87	AKAP3,AKAP4,CALM1 (includes others),DUSP18,GDE1,GSK3A,GSK3B,LIPE,MYL3,PGP,PLCD4,PLCZ1,PPP1CC,PPP1R7,PRKACA,PRKAR1A,PRKAR1B,PRKAR2A,RHOA,YWHAG,YWHAZ
Trehalose Degradation II (Trehalase)	2	0.0134896	1.87	GCK,HK1
GDP-mannose Biosynthesis	2	0.0134896	1.87	GPI,MPI
Noradrenaline and Adrenaline Degradation	4	0.0138038	1.86	ALDH2,ALDH4A1,DHRS4,IL4I1
PXR/RXR Activation	6	0.0141254	1.85	ABCB1,GSTM1,PRKACA,PRKAR1A,PRKAR1B,PRKAR2A
RHOA Signaling	9	0.0151356	1.82	ACTB,ACTG2,EZR,MYL3,PFN3,PIP4K2B,RHOA,SEPTIN10,SEPTIN12
Putrescine Degradation III	3	0.0151356	1.82	ALDH2,ALDH4A1,IL4I1
NAD Signaling Pathway	10	0.0165959	1.78	ACADM,GSK3B,HSPD1,IDH2,LDHA,NMRK1,NT5E,SIRT3,SIRT5,SOD2
Retinoate Biosynthesis I	4	0.0194984	1.71	AKR1B1,DHRS4,NT5C1B,RDH11
MYC Mediated Apoptosis Signaling	5	0.0199526	1.7	CYCS,PRKACA,PRKAR1A,PRKAR1B,PRKAR2A
Tryptophan Degradation X (Mammalian, via Tryptamine)	3	0.0204174	1.69	ALDH2,ALDH4A1,IL4I1
Methylglyoxal Degradation III	3	0.0204174	1.69	AKR1B1,DHRS11,PTGR2
RAR Activation	12	0.0213796	1.67	ACTB,AKR1B1,CSNK2A1,CSNK2A2,DHRS4,NT5C1B,PRKACA,PRKAR1A,PRKAR1B,PRKAR2A,PSMC5,RDH11
LPS/IL-1 Mediated Inhibition of RXR Function	13	0.0229087	1.64	ABCB1,ACSBG2,ACSL6,ALDH2,ALDH4A1,CPT1B,CPT2,CRAT,FABP3,GSTM1,GSTM3,GSTO2,IL4I1
Ethanol Degradation IV	3	0.0234423	1.63	ACSS1,ALDH2,ALDH4A1
Role of PKR in Interferon Induction and Antiviral Response	9	0.0239883	1.62	CYC1,CYCS,HSP90AA1,HSP90AB1,HSPA1L,HSPA2,HSPA5,HSPA8,HSPA9
Superoxide Radicals Degradation	2	0.0245471	1.61	SOD1,SOD2
Complement System	4	0.025704	1.59	CD46,CD59,CFH,SERPING1
GPCR-Mediated Integration of Enteroendocrine Signaling Exemplified by an L Cell	6	0.0288403	1.54	PLCD4,PLCZ1,PRKACA,PRKAR1A,PRKAR1B,PRKAR2A
White Adipose Tissue Browning Pathway	9	0.0295121	1.53	CAMP,LDHA,LEP,LIPE,PRKACA,PRKAR1A,PRKAR1B,PRKAR2A,SLC16A1
NAD Salvage Pathway II	3	0.030903	1.51	NMRK1,NT5C1B,NT5E
Leucine Degradation I	2	0.030903	1.51	ACADM,AUH
Docosahexaenoic Acid (DHA) Signaling	4	0.030903	1.51	APP,CYCS,GSK3A,GSK3B
Acetyl-CoA Biosynthesis III (from Citrate)	1	0.0316228	1.5	ACLY
Glutamine Biosynthesis I	1	0.0316228	1.5	GLUL
Sorbitol Degradation I	1	0.0316228	1.5	SORD
D-mannose Degradation	1	0.0316228	1.5	MPI
Alanine Biosynthesis III	1	0.0316228	1.5	NFS1
CLEAR Signaling Pathway	15	0.0331131	1.48	ATP6V0D1,ATP6V1A,ATP6V1B2,ATP6V1E2,CTSF,GAA,GSK3A,GSK3B,HEXA,LAMP1,PLBD2,PPP2R1A,RALA,YWHAG,YWHAZ
Synaptogenesis Signaling Pathway	16	0.0363078	1.44	CALM1 (includes others),CDH1,GSK3B,HSPA8,NAPB,NSF,PRKACA,PRKAR1A,PRKAR1B,PRKAR2A,RAB5C,RALA,RHOA,SGTA,STXBP2,VAMP3
GDP-glucose Biosynthesis	2	0.0380189	1.42	GCK,HK1
Neuropathic Pain Signaling In Dorsal Horn Neurons	7	0.0380189	1.42	CAMK4,PLCD4,PLCZ1,PRKACA,PRKAR1A,PRKAR1B,PRKAR2A
Dopamine Degradation	3	0.0380189	1.42	ALDH2,ALDH4A1,IL4I1
Glutathione Redox Reactions I	3	0.0380189	1.42	GPX4,GPX5,GSTM1
Glioma Signaling	8	0.0389045	1.41	CALM1 (includes others),CAMK4,HDAC11,IDH1,IDH2,IDH3B,IDH3G,RALA
Circadian Rhythm Signaling	14	0.0398107	1.4	CSNK2A1,CSNK2A2,GSK3A,GSK3B,NGF,PLCD4,PLCZ1,PRKACA,PRKAR1A,PRKAR1B,PRKAR2A,PTGDS,RACK1,RALA
LXR/RXR Activation	8	0.040738	1.39	ALB,CCL2,CLU,ECHS1,HADH,LPL,S100A8,TF
Apoptosis Signaling	7	0.0416869	1.38	CAPN11,CAPNS1,CYC1,CYCS,HTRA2,LMNA,RALA
Adrenomedullin signaling pathway	11	0.042658	1.37	CALM1 (includes others),CFH,GSK3A,GSK3B,PLCD4,PLCZ1,PRKACA,PRKAR1A,PRKAR1B,PRKAR2A,RALA
Retinol Biosynthesis	4	0.042658	1.37	DHRS4,LIPE,LPL,RDH11
Glucose and Glucose-1-phosphate Degradation	2	0.0446684	1.35	GCK,HK1
Xenobiotic Metabolism CAR Signaling Pathway	10	0.0457088	1.34	ABCB1,ALDH2,ALDH4A1,GSTM1,GSTM3,GSTO2,HSP90AA1,HSP90AB1,PPP2R1A,RACK1
ILK Signaling	11	0.0457088	1.34	ACTB,ACTG2,ACTN1,CDH1,GSK3A,GSK3B,MUC1,MYH9,MYL3,PPP2R1A,RHOA
Xenobiotic Metabolism Signaling	14	0.0501187	1.3	ABCB1,ALDH2,ALDH4A1,CAMK4,CUL3,FTL,GSTM1,GSTM3,GSTO2,HSP90AA1,HSP90AB1,IL4I1,PPP2R1A,RALA
α-Adrenergic Signaling	7	0.0501187	1.3	CALM1 (includes others),CAMK4,PRKACA,PRKAR1A,PRKAR1B,PRKAR2A,RALA

## Sheet: D&F
Functions	#Proteins	p-value	-log(p-value)	Proteins
Metabolism of nucleic acid component or derivative	48	1.27e-13	12.8962	ABCB1,ABCG2,ACACB,ACAT1,ACLY,AK1,AK7,AK8,ALDOA,APP,ATP1A2,ATP5F1A,ATP5F1B,CCL2,COASY,ENO1,ENPP3,EZR,FDPS,GPD1L,HSPA8,HSPD1,IDH2,LONP1,MACROD1,MDH1,MPI,NADK2,NDUFS1,NME5,NMRK1,NPPC,NT5C1B,NT5E,OGDH,PC,PDHA1,PKM,PNP,PRPSAP1,REXO2,SH3GLB1,SIRT5,SOD2,TF,UGP2,VCP,XDH
Metabolism of nucleotide	41	1.77e-12	11.752	ABCB1,ACAT1,ACLY,AK1,AK7,AK8,ALDOA,APP,ATP1A2,ATP5F1A,ATP5F1B,CCL2,COASY,ENO1,ENPP3,EZR,FDPS,GPD1L,HSPA8,HSPD1,IDH2,LONP1,MDH1,MPI,NADK2,NDUFS1,NMRK1,NPPC,NT5C1B,NT5E,PC,PDHA1,PKM,PNP,REXO2,SH3GLB1,SIRT5,SOD2,TF,VCP,XDH
Inborn error of lipid metabolism	16	2.78e-12	11.556	ACAD9,ACADM,ACADS,ACADVL,APP,CPT2,ETFB,FLAD1,HADH,HADHA,HADHB,HEXA,HSD17B10,NADK2,OGDH,OXCT1
Mitochondrial DNA-related disorder	25	3.96e-12	11.4023	ACADVL,ATP5PO,CLPB,CUTC,DLD,ECHS1,IARS2,LONP1,MECR,NDUFA10,NDUFA12,NDUFA9,NDUFC2,NDUFS1,NDUFS2,NDUFS3,NDUFS8,NDUFV1,PDHA1,PDHB,PDHX,SDHA,SQOR,SUCLG1,UQCRQ
Folding of protein	18	4.74e-12	11.3242	CCT2,CCT3,CCT4,CCT5,CCT6A,CCT6B,CCT7,CCT8,FKBP1A,HSP90AA1,HSPA1L,HSPA2,HSPA8,HSPBP1,HSPD1,NPPC,PDIA6,TCP1
Metabolism of nucleoside triphosphate	23	7.15e-12	11.1457	ABCB1,AK1,AK7,AK8,ALDOA,APP,ATP1A2,ATP5F1A,ATP5F1B,ENO1,ENPP3,HSPA8,HSPD1,IDH2,LONP1,NDUFS1,NT5E,PDHA1,PKM,SH3GLB1,SIRT5,SOD2,VCP
Mitochondrial disorder	37	3.6e-11	10.4437	ACAD9,ACADVL,ATP5F1A,ATP5PO,CLPB,CUTC,CYC1,DLD,ECHS1,ECI2,ETFB,FLAD1,IARS2,LONP1,MACROD1,MECR,NDUFA10,NDUFA12,NDUFA9,NDUFB7,NDUFC2,NDUFS1,NDUFS2,NDUFS3,NDUFS8,NDUFV1,PC,PDHA1,PDHB,PDHX,PITRM1,SDHA,SQOR,STOM,SUCLG1,UQCRC2,UQCRQ
Familial mitochondrial disorder	36	4.71e-11	10.327	ACAD9,ACADVL,ATP5F1A,ATP5PO,CLPB,CUTC,CYC1,DLD,ECHS1,ECI2,ETFB,FLAD1,IARS2,LONP1,MACROD1,MECR,NDUFA10,NDUFA12,NDUFA9,NDUFC2,NDUFS1,NDUFS2,NDUFS3,NDUFS8,NDUFV1,PC,PDHA1,PDHB,PDHX,PITRM1,SDHA,SQOR,STOM,SUCLG1,UQCRC2,UQCRQ
Movement Disorders	92	1.05e-10	9.97881	ABCB1,ACADM,ACAT1,ACTB,AK1,ALB,ALDH2,APP,ARSA,ATP1A2,ATP5F1A,ATP5F1B,ATP5F1C,ATP5PB,ATP5PD,ATP5PO,ATP6V1A,ATP6V1B2,ATP8A2,CAPZB,CLU,CNTFR,COX6C,CPA5,CPT1B,CYC1,CYCS,EEF1A2,ETFB,FDPS,FKBP1A,FTH1,FTL,GAPDH,GPD2,GPI,GSK3B,HADH,HADHB,HIP1,HSP90AA1,HSPA5,HTRA2,IDH3A,LAMP1,LDHA,LEP,LPL,LTF,MAL2,MDH1,MECR,MS4A14,NAPB,NDUFA10,NDUFA12,NDUFB4,NDUFS1,NDUFS2,NDUFS3,NDUFV1,NME1,PACRG,PCMT1,PDP1,PEBP1,PFKM,PGA…
Fatty acid metabolism	46	1.09e-10	9.96257	ABCA3,ABCB1,ABCG2,ACACB,ACAD9,ACAT1,ACLY,ACSBG2,ACSL6,ACSS1,ALB,ANXA1,APP,CAMP,CBR4,CCL2,CD82,CD9,CLU,CNTFR,CPT2,CRAT,ECHS1,FABP3,FH,GPX4,GSTM1,HSPA8,LEP,LPL,LTF,MDH2,MECR,NPC2,OGDH,PCTP,PKM,PTGDS,PTGR2,RHOA,SDHA,SLC16A1,SOD1,STX12,TMEM30A,TMEM30B
Fatty acid oxidation disorder	13	1.45e-10	9.83863	ACAD9,ACADM,ACADS,ACADVL,CPT2,ETFB,FLAD1,HADH,HADHA,HADHB,HSD17B10,OGDH,OXCT1
Metabolism of purine nucleotide	17	1.6e-10	9.79588	ACAT1,ACLY,ATP1A2,COASY,ENPP3,GPD1L,HSPA8,MDH1,NADK2,NDUFS1,NMRK1,NT5C1B,NT5E,PC,PNP,VCP,XDH
Catabolism of protein	52	4.16e-10	9.38091	ACE,ADAM9,ADRM1,ATP1B3,BAG6,CCT2,CCT3,CCT4,CCT5,CCT6A,CCT7,CCT8,CFH,CLU,CPQ,CSNK2A1,CTSF,CUL3,DPP3,EZR,HIP1,HSP90AA1,HSPA8,HSPD1,HTRA2,LPL,MMEL1,MYH9,NCSTN,NPEPPS,NSF,PHB1,PHB2,PITRM1,PRSS50,PSMB5,PSMC2,PSMC4,PSMD11,PSMD14,SAXO1,SERPINE2,SNX3,STX12,TCP1,TF,TPP2,UBA6,USP7,VCP,WFDC2,XPNPEP3
Biosynthesis of nucleoside triphosphate	18	8.38e-10	9.07676	ABCB1,AK1,AK7,AK8,ALDOA,APP,ATP5F1A,ATP5F1B,ENO1,HSPD1,IDH2,LONP1,PDHA1,PKM,SH3GLB1,SIRT5,SOD2,VCP
Mitochondrial respiratory chain deficiency	18	5.27e-09	8.27819	ACAD9,ATP5F1A,CUTC,CYC1,ETFB,FLAD1,NDUFA10,NDUFA12,NDUFA9,NDUFC2,NDUFS1,NDUFS2,NDUFS3,NDUFS8,NDUFV1,SDHA,UQCRC2,UQCRQ
Cellular homeostasis	86	1.02e-08	7.9914	ADAM9,AGA,ALDOA,ALPL,ANXA1,APP,ARF6,ARL8B,ARSA,ATP1A2,ATP1A4,ATP1B3,ATP2B4,ATP5PO,ATP6V0D1,ATP6V1A,BAG6,BSG,CAMP,CAPNS1,CCL2,CCNY,CCT8,CD46,CD47,CDH1,CLTC,COX5A,CUL3,DCTN1,DEFB1,DLD,ENPP3,ENTPD1,FIS1,FTH1,FTL,FTMT,GAA,GAPDH,GCK,GDI1,GSK3B,HSD17B10,HSP90AA1,HSPA8,HSPD1,IGHM,IL4I1,IMMT,LEP,MTCH2,MYL3,NDUFB4,NDUFS1,NDUFS2,NDUFS8,NPPC,NT5E,PFKM,PHB1,PHB2,PIP4K2B,PKM,PLCZ1,PNP,PRKACA,PSMA5,PSMB5,QSOX1…
Cell viability of nervous tissue cell lines	16	4.21e-08	7.37572	ATP5F1A,ATP5F1B,ATP6V1B2,CSNK2A1,CYC1,IARS2,IDH1,NDUFS8,NFS1,NSF,PPP2R1A,SNAP23,SOD1,UBA1,UQCRC1,UQCRQ
Acyl-coa dehydrogenase deficiency	7	4.3e-08	7.36653	ACAD9,ACADM,ACADVL,ETFB,FLAD1,HADH,HSD17B10
Synthesis of ATP	15	4.94e-08	7.30627	ABCB1,ALDOA,APP,ATP5F1A,ATP5F1B,ENO1,HSPD1,IDH2,LONP1,PDHA1,PKM,SH3GLB1,SIRT5,SOD2,VCP
Metabolism of monosaccharide	12	5.54e-08	7.25649	ALDOA,ALDOC,FBP1,FUCA1,GALK1,GCK,GPI,GSK3A,GSK3B,NGF,PFKM,SORD
Necrosis	154	7.01e-08	7.15428	ABCA3,ABCB1,ABCG2,ACO2,ADRM1,AGA,AKR1B1,ALB,ALDH2,ANXA1,APP,ARHGDIA,ATP1A4,ATP1B3,ATP5F1A,ATP5F1B,ATP6V1B2,BAG6,BSG,CAMK4,CAMP,CAPNS1,CCL2,CCT2,CCT4,CD47,CD59,CD82,CDH1,CFH,CLPB,CLTC,CLU,CNTFR,COX5A,CS,CSNK2A1,CSNK2A2,CYB5R1,CYC1,CYCS,DEFB1,DLD,DLST,DPP3,DYNLL1,EEF1A2,ENO1,ENTPD1,EZR,FABP3,FBP1,FDPS,FIS1,FKBP1A,FTH1,GAPDH,GML,GPD1L,GPD2,GPI,GPX4,GSK3B,GSTM1,HADHA,HDAC11,HIP1,HK1,HSD17B10,HSP90AA1…
Synthesis of purine nucleotide	19	8.64e-08	7.06349	ABCB1,ACAT1,ALDOA,APP,ATP5F1A,ATP5F1B,COASY,ENO1,HSPD1,IDH2,LONP1,MPI,NPPC,PDHA1,PKM,SH3GLB1,SIRT5,SOD2,VCP
Autophagy	49	1.04e-07	6.98297	APP,ARF6,ARL8B,ARSA,ATP5PO,BAG6,CAMP,CAPNS1,CCL2,CCNY,CCT8,CDH1,CLTC,COX5A,CUL3,DLD,ENPP3,FIS1,FTMT,GAA,GAPDH,GDI1,GSK3B,HSD17B10,HSP90AA1,HSPA8,LEP,MYL3,NDUFB4,NDUFS2,NDUFS8,PHB2,PIP4K2B,PKM,PRKACA,PSMA5,PSMB5,QSOX1,RAB11A,RAB2A,RAB5C,RACK1,S100A8,S100A9,SH3GLB1,SOD1,SOD2,UQCRC2,VCP
Primary systemic amyloidosis	5	1.77e-07	6.75203	PSMB1,PSMB2,PSMB5,PSMD1,PSMD2
Primary ciliary dyskinesia	12	2.01e-07	6.6968	AK7,CCDC40,CCDC65,DNAI1,DNAJB13,GAA,NME8,ODAD2,ODAD3,PRKAR1B,RSPH1,RSPH9
Survival of stem cell lines	15	2.32e-07	6.63451	ATP5F1A,ATP5F1B,ATP6V1B2,CSNK2A1,CYC1,IARS2,NDUFS8,NFS1,NSF,PPP2R1A,SNAP23,SOD1,UBA1,UQCRC1,UQCRQ
Metabolism of carbohydrate	44	2.7e-07	6.56864	ABCA3,AGPAT5,AKR1B1,ALDH2,ALDOA,ALDOC,ANXA1,BSG,CBR4,CCL2,CLTC,CS,DBI,FBP1,FUCA1,GAA,GALK1,GCK,GDE1,GK,GPI,GSK3A,GSK3B,GSTO2,HEXA,HSPA5,IDH1,MPI,NAGA,NGF,PFKM,PGP,PI4K2B,PIGG,PLA2G7,PPP1CC,RHOA,SIAE,SLC2A3,SLC2A5,SLC44A5,SORD,TPI1,UGP2
Cell movement of sperm	8	4.33e-07	6.36351	AKAP4,ATP1A4,CCDC40,CFAP52,CFAP58,DNAI1,FSIP2,ROPN1B
Cell survival	105	4.4e-07	6.35655	ABCA3,ABCB1,ABCG2,ADRM1,AGA,AK1,ALB,ALDOA,APP,ARF6,ATP1A2,ATP5F1A,ATP5F1B,ATP5PD,ATP6V1A,ATP6V1B2,CAMK4,CAMP,CCL2,CCT4,CCT6A,CCT7,CDH1,CFH,CLU,CNTFR,CSNK2A1,CYC1,DEFB1,DNASE1L3,DPP3,ENO1,FTH1,GPX4,GSK3A,GSK3B,GSTM1,HIP1,HK1,HSP90AB1,HSPA5,HSPA8,HSPA9,HYOU1,IARS2,IDH1,IDH2,IGHM,IMMT,LDHA,LEP,MUC1,NCSTN,NDUFS8,NFS1,NGF,NSF,NUP155,OTUB1,PDHA1,PDP1,PFKM,PHB1,PHB2,PKM,PPM1B,PPP1CC,PPP2R1A,PPP4R1,PRCP,…
Synthesis of nucleotide	27	4.47e-07	6.34969	ABCB1,ACAT1,AK1,AK7,AK8,ALDOA,APP,ATP5F1A,ATP5F1B,CCL2,COASY,ENO1,EZR,FDPS,HSPD1,IDH2,LONP1,MPI,NPPC,PDHA1,PKM,PNP,SH3GLB1,SIRT5,SOD2,TF,VCP
Transport of molecule	77	6.99e-07	6.15552	ABCA3,ABCB1,ABCG2,ACE,ADAM9,ALB,ANXA1,APLP2,APP,AQP7,ARF6,ATP11C,ATP1A2,ATP1A4,ATP1B3,ATP2B4,ATP5F1B,ATP6V0D1,ATP6V1A,ATP8B2,CAMP,CCL2,CDH1,CLCA1,CLU,CNTFR,CSN2,CYB5R1,EZR,FABP3,FHL1,FIS1,FOLR1,FTH1,FTL,FTMT,GLUL,GPD1L,GSK3A,GSK3B,HSPA5,HSPA8,LEP,MYH9,NGF,NPC2,NSF,NUP205,PCTP,PDCD6,PHB2,PITRM1,PKM,PLP2,PTTG1IP,RAB11A,RAB14,RAB4B,RHCG,RHOA,SCAMP2,SIRT3,SLC16A1,SLC26A6,SLC26A8,SLC2A3,SLC2A5,SLC5A1,…
Amyloidosis	58	8.34e-07	6.07883	ABCG2,ACE,ACLY,ACTB,ALB,ALDH2,APLP2,APP,ATP1A2,ATP1A4,ATP5F1A,ATP5PB,CAPZB,CCL2,CD47,CLU,FDPS,FH,FIS1,GAPDH,GSK3B,HSPA5,HSPA9,HSPD1,HTRA2,IGHG1,IGHM,LEP,LPL,MACROD1,MFGE8,NCSTN,NFS1,NGF,PHB2,PRKACA,PRKAR2A,PSMB1,PSMB2,PSMB5,PSMD1,PSMD2,PTGDS,RAB14,RACK1,S100A9,SERPINE2,SIRT3,SLC2A3,SOD1,SOD2,STX2,TF,TUBA3C/TUBA3D,TUBA8,UBB,VCP,YWHAZ
Pyruvate decarboxylase deficiency	4	9.7e-07	6.01323	DLD,PDHA1,PDHB,PDHX
Degradation of protein fragment	4	9.7e-07	6.01323	ACE,BAG6,NPEPPS,TPP2
Metabolism of protein	59	9.92e-07	6.00349	ABCA3,ACE,ADAM9,ADRM1,ATP1B3,BAG6,CCT2,CCT3,CCT4,CCT5,CCT6A,CCT7,CCT8,CFH,CLU,CPQ,CSNK2A1,CTSF,CUL3,DPP3,EZR,GAPDH,GSK3B,HIP1,HSP90AA1,HSPA8,HSPD1,HTRA2,LPL,MMEL1,MYH9,NCSTN,NPEPPS,NSF,PHB1,PHB2,PITRM1,PLA2G7,PRSS50,PSMB5,PSMC2,PSMC4,PSMD11,PSMD14,RPS10,RPS15A,SAXO1,SERPINE2,SNX3,SOD1,STX12,TCP1,TF,TPP2,UBA6,USP7,VCP,WFDC2,XPNPEP3
Tauopathy	58	1.13e-06	5.94692	ABCG2,ACE,ACLY,ACTB,ALB,ALDH2,APLP2,APP,ARSA,ATP1A2,ATP1A4,ATP5F1A,ATP5PB,CAPZB,CCL2,CLU,DCTN1,FDPS,FH,FIS1,GAPDH,GSK3B,HSPA5,HSPA9,HSPD1,HTRA2,IGHG1,IGHM,LEP,LPL,MACROD1,MFGE8,NCSTN,NFS1,NGF,PHB2,PRKACA,PRKAR2A,PTGDS,RAB14,RACK1,S100A9,SERPINE2,SIRT3,SLC2A3,SOD1,SOD2,STX2,TF,TUBA1A,TUBA3C/TUBA3D,TUBA8,TUBB3,TUBB4A,TUBB4B,UBB,VCP,YWHAZ
